# Supplementary material for: Genomic analysis finds no evidence of canonical eukaryotic DNA processing complexes in a free-living protist
Source: Nat Commun. 2021 Oct 14;12:6003. doi: 10.1038/s41467-021-26077-2 (PMC8516963; doi:10.1038/s41467-021-26077-2)
Supplement: Supplementary file 4 — Supplementary Data 1 [file 41467_2021_26077_MOESM4_ESM.xlsx]

## Sheet: Supplementary Data 1
Supplementary Data 1 BUSCO proteins found in Metamonada based on searches for 245 proteins present in at least one taxon.
Busco accession	T. vaginalis	M. exilis	C. membranifera	C. frisia	K. bialata	S. salmonicida	T. PC1	G. intestinalis 50803	G. intestinalis 50581	G. muris
EOG0937004M	TVAG_206870	MONOS_7056	J8273_8779	Cfrisia_1261 Cfrisia_627	g10889.t1 g14678.t1 g6499.t1 g6500.t1 g6694.t1	SS50377_16309	TPC1_14522	GL50803_112114	GL50581_2338	GMRT_12129
EOG09370082	TVAG_197030	MONOS_5248	J8273_7798	Cfrisia_3022 Cfrisia_5657	g3969.t1 g8003.t1 g8252.t1 g8934.t1	SS50377_11135	TPC1_10890 TPC1_12589 TPC1_12774 TPC1_15183	GL50803_23064	GL50581_751	GMRT_14254
EOG093700N7	TVAG_063010 TVAG_068920 TVAG_388900 TVAG_485180 TVAG_583210	MONOS_2198	J8273_0044	Cfrisia_4283	g7808.t1	SS50377_10362		GL50803_16734	GL50581_4393	GMRT_11991
EOG0937017X	TVAG_193240 TVAG_340870	MONOS_8026	J8273_0807	Cfrisia_5594	g1687.t1	SS50377_13743	TPC1_17912	GL50803_137745	GL50581_669	GMRT_13407
EOG0937018Z	TVAG_031700 TVAG_073170 TVAG_248480 TVAG_295160 TVAG_376080 TVAG_380190 TVAG_392110 TVAG_454220 TVAG_490230	MONOS_30	J8273_4564	Cfrisia_476	g6684.t1			GL50803_93278	GL50581_4009	GMRT_15608
EOG0937019B	TVAG_332520	MONOS_721	J8273_8469	Cfrisia_2834	g10558.t1 g5252.t1			GL50803_5522	GL50581_563	GMRT_14078
EOG093701EE	TVAG_173640 TVAG_182210	MONOS_11181	J8273_4273	Cfrisia_1135	g15407.t1 g3124.t1 g8076.t1 g8199.t1	SS50377_17669	TPC1_15793	GL50803_92246	GL50581_102	GMRT_15238
EOG093701IQ		MONOS_10063 MONOS_8198	J8273_6072	Cfrisia_2590	g3621.t1	SS50377_14192	TPC1_10701 TPC1_12787
EOG093701S0	TVAG_047080 TVAG_236960 TVAG_237840 TVAG_330710 TVAG_453890	MONOS_1247	J8273_0202	Cfrisia_4072 Cfrisia_603	g7527.t1	SS50377_10811	TPC1_11928	GL50803_13452	GL50581_4476	GMRT_10064
EOG093701SQ	TVAG_024690	MONOS_13648	J8273_3154	Cfrisia_2974 Cfrisia_2975	g10467.t1 g13514.t1 g14827.t1 g15668.t1	SS50377_15466	TPC1_17658	GL50803_104173	GL50581_359	GMRT_12471
EOG093701V7	TVAG_398720	MONOS_12166 MONOS_9520	J8273_5800 J8273_2568	Cfrisia_1761 Cfrisia_3705	g3676.t1	SS50377_11395	TPC1_16547 TPC1_17864	GL50803_14277	GL50581_2046	GMRT_13152
EOG0937029K	TVAG_109500		J8273_2954	Cfrisia_5360	g8575.t1
EOG093702AT	TVAG_144270 TVAG_250850 TVAG_517830	MONOS_3172	J8273_8143		g13471.t1 g13921.t1 g16358.t1 g3982.t1					GMRT_15600
EOG093702DP	TVAG_564280	MONOS_13534 MONOS_3363	J8273_6462	Cfrisia_786	g2321.t1 g3224.t1 g5267.t1	SS50377_16122	TPC1_16867	GL50803_6918	GL50581_3454	GMRT_12053
EOG093702MJ	TVAG_250380	MONOS_1622
EOG093702PE	TVAG_020100	MONOS_11085	J8273_7147	Cfrisia_636		SS50377_13344	TPC1_11975	GL50803_16037	GL50581_4126 GL50581_4127	GMRT_12748
EOG0937033T	TVAG_123380 TVAG_159440 TVAG_170460 TVAG_415510 TVAG_457300	MONOS_11292	J8273_7292		g9077.t1	SS50377_17569	TPC1_10139 TPC1_10874
EOG0937036L	TVAG_385550	MONOS_14913 MONOS_498	J8273_5288 J8273_1742	Cfrisia_3515	g11060.t1 g708.t1
EOG093703C8	TVAG_044250 TVAG_167010	MONOS_13477	J8273_8163	Cfrisia_3392	g10127.t1	SS50377_12569	TPC1_16330 TPC1_17252	GL50803_16512	GL50581_1439	GMRT_15100
EOG093703DY	TVAG_028140 TVAG_239380	MONOS_12200	J8273_3473	Cfrisia_2866
EOG093703N5	TVAG_075430	MONOS_3440	J8273_8914	Cfrisia_560	g12959.t1 g97.t1	SS50377_16751	TPC1_11191	GL50803_6211	GL50581_2715	GMRT_12044
EOG093703UX		MONOS_7288	J8273_4524		g8664.t1	SS50377_18468	TPC1_10872	GL50803_31530	GL50581_1690	GMRT_20239
EOG093703W1	TVAG_364490	MONOS_6296	J8273_0326	Cfrisia_1517	g1677.t1 g2985.t1
EOG093703WD	TVAG_198400 TVAG_216890 TVAG_468000	MONOS_10642 MONOS_6945	J8273_8399	Cfrisia_576	g16018.t1 g15387.t1 g15841.t1 g587.t1	SS50377_10516	TPC1_13051	GL50803_23833	GL50581_4348	GMRT_23276
EOG093703YA	TVAG_476020	MONOS_6092	J8273_3475 J8273_3631	Cfrisia_2261	g11132.t1	SS50377_12096 SS50377_19009	TPC1_13218	GL50803_112681 GL50803_114776	GL50581_2200	GMRT_24953
EOG0937049Y	TVAG_076100 TVAG_250050 TVAG_265860 TVAG_TEG_DS113597_1_4		J8273_0450	Cfrisia_1123 Cfrisia_4088
EOG093704GD	TVAG_006070		J8273_0441	Cfrisia_5690
EOG093704HC	TVAG_423490	MONOS_7777	J8273_3861	Cfrisia_5301	g2433.t1 g630.t1	SS50377_18330	TPC1_14680	GL50803_2970	GL50581_639	GMRT_10372
EOG093704J7	TVAG_484360	MONOS_10104	J8273_4171	Cfrisia_5481	g1785.t1	SS50377_10927	TPC1_11367	GL50803_89112	GL50581_282	GMRT_13947
EOG093704Q0	TVAG_128050	MONOS_11411	J8273_1054	Cfrisia_1626
EOG093704UY	TVAG_489780 TVAG_489790	MONOS_13326	J8273_2897	Cfrisia_3933	g6314.t1 g7426.t1 g8346.t1			GL50803_10193	GL50581_4455	GMRT_15607
EOG0937050C	TVAG_115250 TVAG_179110	MONOS_11263	J8273_6985 J8273_7415	Cfrisia_102 Cfrisia_2985	g10559.t1 g15832.t1 g4817.t1	SS50377_18319		GL50803_17110	GL50581_2921	GMRT_11099
EOG093705DM	TVAG_498820	MONOS_12476	J8273_8907	Cfrisia_4841	g740.t1	SS50377_17740	TPC1_17077	GL50803_16127	GL50581_2255	GMRT_15509
EOG093705EY	TVAG_496270	MONOS_9913	J8273_5550	Cfrisia_5272	g6427.t1 g4310.t1	SS50377_12278	TPC1_17044	GL50803_16760	GL50581_1201	GMRT_14647
EOG093705KN	TVAG_139260	MONOS_235	J8273_2405	Cfrisia_4551	g12307.t1 g12837.t1 g16495.t1 g4492.t1	SS50377_14381	TPC1_13147	GL50803_13616 GL50803_14633	GL50581_2821 GL50581_4181	GMRT_10042
EOG093705U4	TVAG_026490 TVAG_198330 TVAG_270820 TVAG_374140 TVAG_407160	MONOS_355	J8273_2873		g5550.t1			GL50803_13201	GL50581_4550	GMRT_10344
EOG093705YA	TVAG_398680 TVAG_398690	MONOS_12282 MONOS_12479	J8273_4258	Cfrisia_3209	g10286.t1 g11128.t1 g14832.t1	SS50377_13082	TPC1_11455	GL50803_9011	GL50581_2717	GMRT_14200
EOG093705YE	TVAG_027900	MONOS_3880 MONOS_16613 MONOS_3502			g3678.t1
EOG093705Z6	TVAG_028740	MONOS_7086	J8273_2845	Cfrisia_5540	g16634.t1 g990.t1	SS50377_10392	TPC1_16049	GL50803_16639	GL50581_2520	GMRT_15501
EOG0937060I	TVAG_214120	MONOS_1297			g681.t1	SS50377_13354	TPC1_11926	GL50803_17387		GMRT_13571
EOG0937066G	TVAG_152430 TVAG_205400	MONOS_16850	J8273_5254 J8273_6082 J8273_5269	Cfrisia_2189	g2015.t1	SS50377_15012	TPC1_12862	GL50803_16766	GL50581_2711	GMRT_14916
EOG093706PM	TVAG_098295	MONOS_9723	J8273_4037 J8273_7441	Cfrisia_546	g5873.t1	SS50377_11742	TPC1_11534	GL50803_14493 GL50803_27735	GL50581_4534	GMRT_13014
EOG093706RN	TVAG_476340	MONOS_2388			g11047.t1
EOG093706X0	TVAG_062280 TVAG_312400	MONOS_2196 MONOS_228	J8273_4785	Cfrisia_4050	g1140.t1 g11604.t1 g6544.t1 g7189.t1			GL50803_10675	GL50581_2680	GMRT_15870
EOG09370762	TVAG_350510 TVAG_364270	MONOS_13132	J8273_4583	Cfrisia_1444 Cfrisia_2214 Cfrisia_4529 Cfrisia_862	g13701.t1	SS50377_12985	TPC1_14913	GL50803_91919	GL50581_1189	GMRT_13843
EOG093707B7	TVAG_091590 TVAG_518880 TVAG_583610	MONOS_7510	J8273_1885 J8273_8501	Cfrisia_4916	g6488.t1	SS50377_10433	TPC1_13836	GL50803_8916	GL50581_424	GMRT_11694
EOG093707HK	TVAG_349040	MONOS_11076	J8273_3238 J8273_4353	Cfrisia_907	g10835.t1 g6045.t1 g9182.t1	SS50377_14784	TPC1_16638	GL50803_16299		GMRT_16082
EOG093707LO	TVAG_085040 TVAG_356620	MONOS_3908 MONOS_6539	J8273_4282 J8273_4285	Cfrisia_2979	g6595.t1
EOG093707RF	TVAG_288470 TVAG_390170 TVAG_373000	MONOS_8067	J8273_7302 J8273_3213		g3684.t1 g926.t1	SS50377_14349	TPC1_17274 TPC1_13484	GL50803_92673	GL50581_3083	GMRT_10127
EOG093707VN	TVAG_423660	MONOS_9809	J8273_8939	Cfrisia_5059	g13615.t1 g3246.t1 g4276.t1 g5914.t1	SS50377_17687	TPC1_17054	GL50803_5294	GL50581_3560	GMRT_12465
EOG093707VQ	TVAG_139320 TVAG_151620		J8273_7914 J8273_8506	Cfrisia_2973		SS50377_12298		GL50803_16412 GL50803_2285	GL50581_1929 GL50581_2336	GMRT_13623
EOG0937084T	TVAG_128240	MONOS_5829	J8273_0139	Cfrisia_1859	g15139.t1 g2529.t1 g8902.t1	SS50377_14731	TPC1_16953	GL50803_137731	GL50581_4155	GMRT_15520
EOG0937085E	TVAG_283260 TVAG_342780 TVAG_440380	MONOS_15938 MONOS_15947	J8273_8151	Cfrisia_4190	g11566.t1 g12584.t1	SS50377_15290	TPC1_17716	GL50803_24860	GL50581_1885	GMRT_10960
EOG093708IM	TVAG_122840	MONOS_15552 MONOS_4148	J8273_1315 J8273_4531	Cfrisia_1692	g2838.t1	SS50377_15199	TPC1_16632	GL50803_16313	GL50581_1983	GMRT_16386
EOG0937091Y	TVAG_162990	MONOS_838	J8273_0615 J8273_4317	Cfrisia_4164 Cfrisia_4969	g13775.t1 g2452.t1	SS50377_10558	TPC1_16024	GL50803_7649	GL50581_1804	GMRT_13943
EOG0937092T	TVAG_498830	MONOS_11627 MONOS_9127	J8273_2745	Cfrisia_2755	g700.t1	SS50377_13793	TPC1_15827 TPC1_16501 TPC1_16668			GMRT_13309
EOG0937092W	TVAG_107570 TVAG_116840 TVAG_376670	MONOS_5676 MONOS_7412	J8273_1983	Cfrisia_5435	g10231.t1
EOG093709HP	TVAG_173610	MONOS_4048 MONOS_4049			g3887.t1
EOG093709JG	TVAG_199580	MONOS_63 MONOS_8250
EOG09370A22		MONOS_3045 MONOS_6537	J8273_6074		g2513.t1			GL50803_113610	GL50581_296	GMRT_10834
EOG09370AI8	TVAG_061110 TVAG_182390 TVAG_344530	MONOS_6720 MONOS_8296	J8273_4884 J8273_4861	Cfrisia_107 Cfrisia_928	g7748.t1			GL50803_15213	GL50581_2528
EOG09370AL3	TVAG_024200 TVAG_077490 TVAG_259920 TVAG_342990 TVAG_381360	MONOS_2561	J8273_3198	Cfrisia_1437	g11828.t1
EOG09370AS9	TVAG_299110	MONOS_10856	J8273_6626 J8273_8497	Cfrisia_2848	g714.t1	SS50377_16709	TPC1_13787	GL50803_13525	GL50581_125	GMRT_14385
EOG09370AV1	TVAG_497110	MONOS_9076	J8273_6363	Cfrisia_1214	g11780.t1	SS50377_14298	TPC1_16015	GL50803_8361	GL50581_371	GMRT_10760
EOG09370AWB					g8621.t1
EOG09370B65			J8273_3303	Cfrisia_5316	g5022.t1
EOG09370BBR	TVAG_407130	MONOS_11717 MONOS_6965	J8273_7002 J8273_3640	Cfrisia_1275 Cfrisia_5645	g11570.t1	SS50377_14432	TPC1_15448	GL50803_16311	GL50581_1974	GMRT_13159
EOG09370BJE	TVAG_081790	MONOS_4106	J8273_0323 J8273_2104	Cfrisia_3592	g5784.t1 g7680.t1		TPC1_10296	GL50803_17126	GL50581_3275	GMRT_11051
EOG09370BK5	TVAG_011010	MONOS_379	J8273_6189		g2271.t1
EOG09370BQO	TVAG_162880 TVAG_317830	MONOS_5792 MONOS_9074 MONOS_7960	J8273_1206		g5672.t1			GL50803_7663	GL50581_1718
EOG09370BYX	TVAG_127960 TVAG_282630 TVAG_499590	MONOS_11746 MONOS_13555	J8273_1115	Cfrisia_5615	g8401.t1	SS50377_10780	TPC1_11401 TPC1_15483	GL50803_5820	GL50581_36	GMRT_13336
EOG09370C5A	TVAG_156540 TVAG_322580	MONOS_12509	J8273_6238	Cfrisia_2727		SS50377_16092	TPC1_13445	GL50803_4155	GL50581_1430	GMRT_14851
EOG09370CAN	TVAG_453630	MONOS_2577	J8273_1025	Cfrisia_3439	g10437.t1 g14241.t1 g14250.t1 g16160.t1	SS50377_16729	TPC1_15832	GL50803_8842	GL50581_3892	GMRT_16349
EOG09370CAV	TVAG_311220	MONOS_3186	J8273_6251 J8273_3414	Cfrisia_1451 Cfrisia_3872 Cfrisia_5138	g9534.t1 g10567.t1 g5151.t1 g6998.t1 g8194.t1	SS50377_17305 SS50377_14044	TPC1_16574 TPC1_16356	GL50803_9912 GL50803_112718	GL50581_4300 GL50581_2238	GMRT_13594 GMRT_16404
EOG09370CF1	TVAG_182910		J8273_7958	Cfrisia_4314
EOG09370CIV	TVAG_293000 TVAG_343950	MONOS_29 MONOS_8854	J8273_5625 J8273_2466	Cfrisia_5519	g12274.t1			GL50803_10270	GL50581_3955	GMRT_10971
EOG09370CK6	TVAG_389350	MONOS_6204	J8273_7531 J8273_3132		g5575.t1					GMRT_11081
EOG09370CRF	TVAG_151040 TVAG_279420	MONOS_5951	J8273_7859	Cfrisia_953
EOG09370CTU	TVAG_059250	MONOS_10298 MONOS_11782	J8273_1213		g15270.t1 g4142.t1				GL50581_3849	GMRT_11437
EOG09370CZ0	TVAG_038970	MONOS_4241	J8273_5272 J8273_1336	Cfrisia_3154 Cfrisia_961	g8363.t1	SS50377_19229	TPC1_14996	GL50803_4164	GL50581_93	GMRT_10801
EOG09370CZT	TVAG_021850 TVAG_045380 TVAG_326460 TVAG_388390 TVAG_403790	MONOS_13030	J8273_1942	Cfrisia_4929	g633.t1	SS50377_16705 SS50377_16724	TPC1_15852	GL50803_4343	GL50581_2892	GMRT_11891
EOG09370D13	TVAG_343030	MONOS_5158 MONOS_6962	J8273_5744 J8273_5707 J8273_83 96	Cfrisia_3708 Cfrisia_4464	g340.t1 g364.t1
EOG09370DO5	TVAG_029260 TVAG_292850	MONOS_1312	J8273_0620	Cfrisia_1538	g4088.t1 g6066.t1	SS50377_14270	TPC1_31296	GL50803_10775	GL50581_2295	GMRT_13697
EOG09370DS4	TVAG_198720		J8273_7831		g11065.t1
EOG09370DTG	TVAG_438400	MONOS_4728	J8273_3373 J8273_4394 J8273_4406	Cfrisia_455 Cfrisia_5297	g17151.t1 g5623.t1 g8576.t1	SS50377_15272	TPC1_11097	GL50803_16602	GL50581_2685	GMRT_15865
EOG09370DV4	TVAG_099330	MONOS_2621	J8273_8091	Cfrisia_112	g11999.t1 g13066.t1 g4377.t1	SS50377_11602	TPC1_10017	GL50803_114670	GL50581_2850	GMRT_11271
EOG09370DX4		MONOS_6686	J8273_5743
EOG09370DXT		MONOS_4249	J8273_7385
EOG09370E0Y	TVAG_104060 TVAG_296770	MONOS_7898	J8273_3724 J8273_2112 J8273_0773	Cfrisia_1499 Cfrisia_1673 Cfrisia_3917 Cfrisia_5607	g13657.t1 g16954.t1 g17221.t1 g7408.t1	SS50377_13559 SS50377_f_078	TPC1_15268	GL50803_3032	GL50581_2075	GMRT_11486
EOG09370E36		MONOS_2694	J8273_2372	Cfrisia_2453 Cfrisia_297
EOG09370E4U	TVAG_332390	MONOS_9900	J8273_1853	Cfrisia_1903	g12051.t1	SS50377_15890	TPC1_12040	GL50803_5811	GL50581_4132	GMRT_13625
EOG09370E4W	TVAG_371700	MONOS_3633	J8273_7087	Cfrisia_2669	g11463.t1	SS50377_13967	TPC1_14501	GL50803_16882	GL50581_2448	GMRT_14367
EOG09370E8S	TVAG_262750	MONOS_8927	J8273_8181	Cfrisia_4028	g8414.t1	SS50377_14227	TPC1_13885	GL50803_14961	GL50581_2610	GMRT_10852
EOG09370EL3	TVAG_225020	MONOS_5088	J8273_0920	Cfrisia_356
EOG09370ER5	TVAG_473930	MONOS_14164			g2490.t1 g6282.t1	SS50377_16302	TPC1_14779	GL50803_3372	GL50581_2886	GMRT_10950 GMRT_21196
EOG09370F1Q	TVAG_067070	MONOS_2178	J8273_6634	Cfrisia_1420	g1525.t1	SS50377_18605		GL50803_10136	GL50581_2797	GMRT_12689
EOG09370F3T	TVAG_000800 TVAG_199590 TVAG_296060 TVAG_447950	MONOS_14039	J8273_0571 J8273_7867	Cfrisia_1068
EOG09370F47	TVAG_359990	MONOS_1458	J8273_7825 J8273_1964	Cfrisia_371	g2204.t1 g8952.t1	SS50377_11644 SS50377_16963 SS50377_16986	TPC1_13357 TPC1_14826	GL50803_15535	GL50581_338	GMRT_13990
EOG09370FKI	TVAG_071910	MONOS_9205	J8273_1205	Cfrisia_1535
EOG09370FLD	TVAG_371680	MONOS_9899	J8273_4530 J8273_6620	Cfrisia_5367	g12809.t1	SS50377_15280	TPC1_11283	GL50803_4331	GL50581_2188	GMRT_13091
EOG09370FN1	TVAG_128790 TVAG_164550 TVAG_189110 TVAG_476810	MONOS_5711	J8273_6705 J8273_2876 J8273_6257 J8273_5476	Cfrisia_761	g415.t1	SS50377_18866	TPC1_11049	GL50803_17547	GL50581_4247	GMRT_10477
EOG09370FVX	TVAG_283490 TVAG_473150	MONOS_3878	J8273_1159 J8273_8479	Cfrisia_4273	g15863.t1 g10650.t1 g10775.t1	SS50377_12565	TPC1_13757	GL50803_5892	GL50581_302	GMRT_10819
EOG09370FWQ	TVAG_001380	MONOS_14630	J8273_7343 J8273_8162	Cfrisia_3292 Cfrisia_3928	g14099.t1 g3660.t1 g4324.t1	SS50377_16202	TPC1_17447	GL50803_16953	GL50581_2095	GMRT_15559
EOG09370GC2	TVAG_446640	MONOS_11238 MONOS_13004	J8273_5043	Cfrisia_5119	g213.t1
EOG09370GEO	TVAG_185790	MONOS_2748
EOG09370GHM	TVAG_267290 TVAG_335520	MONOS_4349 MONOS_4350			g3803.t1	SS50377_12428	TPC1_16646	GL50803_4405	GL50581_1151	GMRT_12782
EOG09370GHP	TVAG_170380	MONOS_991			g14652.t1
EOG09370GIK	TVAG_454400 TVAG_472140	MONOS_2659 MONOS_3856	J8273_7427	Cfrisia_2345
EOG09370GJ7	TVAG_438030	MONOS_11420 MONOS_15730	J8273_4839	Cfrisia_66	g2215.t1	SS50377_13534	TPC1_10485	GL50803_16929	GL50581_291	GMRT_10832
EOG09370GK0					g968.t1
EOG09370H3E	TVAG_001690 TVAG_255960 TVAG_265910	MONOS_312	J8273_1135	Cfrisia_4324	g13487.t1	SS50377_15431	TPC1_14984	GL50803_7953	GL50581_3815	GMRT_13188
EOG09370H68	TVAG_166990	MONOS_8339	J8273_0351	Cfrisia_5459 Cfrisia_5460	g14598.t1 g5040.t1	SS50377_16213	TPC1_15394	GL50803_9274	GL50581_237	GMRT_15877
EOG09370HBN	TVAG_123470		J8273_2003	Cfrisia_3725	g12105.t1
EOG09370HD7	TVAG_308000	MONOS_5776	J8273_6434 J8273_3660	Cfrisia_2021	g3878.t1	SS50377_14005	TPC1_12652	GL50803_15889	GL50581_267	GMRT_16308
EOG09370HKV	TVAG_276130 TVAG_375880 TVAG_471060	MONOS_1854	J8273_7952	Cfrisia_3730	g2899.t1	SS50377_13478		GL50803_94658	GL50581_4483	GMRT_13381
EOG09370I3J	TVAG_051000	MONOS_14501		Cfrisia_5363	g7967.t1		TPC1_14155	GL50803_4255	GL50581_3315	GMRT_13213
EOG09370I7R	TVAG_494120	MONOS_12084	J8273_3432 J8273_0460	Cfrisia_1286 Cfrisia_1967 Cfrisia_3771	g8305.t1	SS50377_17868	TPC1_10876	GL50803_11449	GL50581_2215	GMRT_12118
EOG09370IF5			J8273_4919	Cfrisia_1501 Cfrisia_218	g1346.t1 g481.t1
EOG09370IH5	TVAG_013700 TVAG_068400 TVAG_202120	MONOS_8806	J8273_0057	Cfrisia_4272	g3041.t1 g3042.t1		TPC1_11135	GL50803_112932	GL50581_1896	GMRT_16310
EOG09370IMU	TVAG_370070	MONOS_2661 MONOS_3860	J8273_4741 J8273_2825	Cfrisia_3449	g112.t1	SS50377_10834 SS50377_10841 SS50377_12847	TPC1_10967		GL50581_2967 GL50581_4045
EOG09370INZ	TVAG_198000
EOG09370IUA		MONOS_8340 MONOS_8341	J8273_4822	Cfrisia_2450				GL50803_15267	GL50581_1114	GMRT_11523
EOG09370J9L	TVAG_127190 TVAG_258890	MONOS_5680	J8273_6095	Cfrisia_1130	g2473.t1 g7623.t1	SS50377_10770	TPC1_11104	GL50803_22338	GL50581_2922	GMRT_11101
EOG09370JIK	TVAG_262310	MONOS_9262	J8273_2121 J8273_4684	Cfrisia_3094	g4479.t1	SS50377_16756	TPC1_15944 TPC1_16672	GL50803_6483	GL50581_140	GMRT_15809
EOG09370JZ3	TVAG_087510 TVAG_106670 TVAG_166230	MONOS_16204	J8273_1402	Cfrisia_1383 Cfrisia_2602 Cfrisia_4909	g11521.t1	SS50377_10489 SS50377_14242	TPC1_10031 TPC1_15552	GL50803_28831	GL50581_2418	GMRT_13200
EOG09370KD4	TVAG_171780	MONOS_4165	J8273_1841		g9794.t1	SS50377_15560	TPC1_14754	GL50803_12598	GL50581_1857	GMRT_11832
EOG09370KJ3	TVAG_246740	MONOS_7169	J8273_3359	Cfrisia_3376		SS50377_12881	TPC1_14693	GL50803_33022	GL50581_1653	GMRT_14956
EOG09370KM9	TVAG_003140 TVAG_137900 TVAG_188170	MONOS_2078	J8273_8281	Cfrisia_2692
EOG09370KOV	TVAG_074910	MONOS_5106	J8273_3416	Cfrisia_2573	g4047.t1	SS50377_10918	TPC1_12616	GL50803_121061 GL50803_121062 GL50803_13878	GL50581_1196	GMRT_10926
EOG09370KYZ	TVAG_071390	MONOS_3404	J8273_3451	Cfrisia_462	g13060.t1 g13121.t1	SS50377_13366	TPC1_16274	GL50803_15164	GL50581_3229	GMRT_15370
EOG09370L23		MONOS_262	J8273_7424	Cfrisia_1163	g9880.t1	SS50377_12421	TPC1_13215	GL50803_28666	GL50581_425	GMRT_11693
EOG09370L77	TVAG_233230 TVAG_292080	MONOS_11293	J8273_7501	Cfrisia_124	g1378.t1					GMRT_11012
EOG09370LFI	TVAG_299080	MONOS_6586	J8273_4800	Cfrisia_3465	g2705.t1 g14008.t1	SS50377_13060	TPC1_17672	GL50803_14842	GL50581_1342	GMRT_14681
EOG09370LMP	TVAG_372200	MONOS_3467	J8273_8246	Cfrisia_2204	g6845.t1
EOG09370LQ2	TVAG_296230	MONOS_2655 MONOS_12481 MONOS_3853	J8273_8219	Cfrisia_4218	g13132.t1 g6828.t1	SS50377_17809	TPC1_17373	GL50803_9058	GL50581_2576	GMRT_16330
EOG09370M9E		MONOS_5888	J8273_5039	Cfrisia_5451	g3790.t1 g4231.t1 g6239.t1			GL50803_3180	GL50581_2759	GMRT_14079
EOG09370MAO	TVAG_379780	MONOS_1725	J8273_0483	Cfrisia_2115	g5457.t1	SS50377_11376	TPC1_13269	GL50803_13943	GL50581_55	GMRT_13320
EOG09370MDU	TVAG_290960	MONOS_8295	J8273_7470	Cfrisia_2118	g11535.t1	SS50377_12346	TPC1_17136	GL50803_1995	GL50581_60	GMRT_13317
EOG09370MGF	TVAG_151710	MONOS_8070	J8273_6362	Cfrisia_612	g417.t1	SS50377_12938	TPC1_11239	GL50803_34141	GL50581_1153	GMRT_12829
EOG09370MHI	TVAG_226360	MONOS_4519	J8273_0322 J8273_1937	Cfrisia_3358	g2796.t1	SS50377_15715	TPC1_13558 TPC1_15871	GL50803_15538	GL50581_333	GMRT_13984
EOG09370MZ4	TVAG_192990 TVAG_247360	MONOS_2410	J8273_2559 J8273_2649 J8273_6358	Cfrisia_2378	g4408.t1 g628.t1 g7735.t1	SS50377_14656	TPC1_10232	GL50803_11755	GL50581_4161	GMRT_15528
EOG09370N7W	TVAG_182460 TVAG_RG_DS113234_10 TVAG_RG_DS114334_2	MONOS_7482	J8273_4776	Cfrisia_4484	g5213.t1 g7216.t1 g9889.t1	SS50377_15077	TPC1_17901
EOG09370NBT	TVAG_093310 TVAG_467320	MONOS_8224	J8273_8875	Cfrisia_2892	g12936.t1	SS50377_11543	TPC1_14899	GL50803_6835	GL50581_1095	GMRT_13099
EOG09370NBW	TVAG_267140	MONOS_178	J8273_6752							GMRT_12090
EOG09370NIG	TVAG_132920 TVAG_425810 TVAG_493290	MONOS_4544
EOG09370O06	TVAG_107410	MONOS_14227	J8273_8225	Cfrisia_1277	g8916.t1	SS50377_18611	TPC1_14789	GL50803_90710	GL50581_1402
EOG09370OGU	TVAG_047230 TVAG_467310	MONOS_5282	J8273_5210	Cfrisia_2687	g9441.t1	SS50377_17300	TPC1_17258	GL50803_10810	GL50581_3061	GMRT_15256
EOG09370OGW	TVAG_182190 TVAG_329300	MONOS_3705	J8273_2123	Cfrisia_1699	g12333.t1
EOG09370OHP		MONOS_7447	J8273_1250	Cfrisia_4046	g13922.t1 g12463.t1	SS50377_17884	TPC1_15187	GL50803_8691	GL50581_4314	GMRT_13591
EOG09370OLY	TVAG_014970 TVAG_221140 TVAG_233330 TVAG_356750	MONOS_11498 MONOS_12994	J8273_1246 J8273_5162	Cfrisia_2077 Cfrisia_2777	g1845.t1 g1863.t1 g1875.t1 g663.t1 g6891.t1	SS50377_17020 SS50377_18449	TPC1_11345 TPC1_11784	GL50803_22802 GL50803_40521	GL50581_2544 GL50581_266	GMRT_10594
EOG09370P2W	TVAG_157750 TVAG_283100	MONOS_11548	J8273_6698 J8273_3767		g10766.t1	SS50377_17897	TPC1_12203	GL50803_37907	GL50581_1794	GMRT_13928
EOG09370P5Q		MONOS_5105	J8273_1738	Cfrisia_4420	g1655.t1 g1736.t1	SS50377_12687 SS50377_12698	TPC1_14489	GL50803_2323	GL50581_4547	GMRT_15328
EOG09370PBD	TVAG_047460 TVAG_142060 TVAG_348090 TVAG_414510	MONOS_11450 MONOS_6533 MONOS_8248	J8273_6565 J8273_6566 J8273_6260	Cfrisia_1862 Cfrisia_266 Cfrisia_3423 Cfrisia_5462	g11832.t1	SS50377_11119		GL50803_16265	GL50581_1388	GMRT_10210
EOG09370PLC	TVAG_466760	MONOS_3960	J8273_8787	Cfrisia_2909	g8686.t1	SS50377_14783	TPC1_12894	GL50803_16180	GL50581_2771	GMRT_12805
EOG09370PN3	TVAG_161760 TVAG_214250 TVAG_414080
EOG09370PYJ	TVAG_021330	MONOS_1046	J8273_2379	Cfrisia_1792	g467.t1	SS50377_10195	TPC1_13548	GL50803_21512	GL50581_160	GMRT_10997
EOG09370QBK	TVAG_030750	MONOS_2766	J8273_4743		g3383.t1			GL50803_13512	GL50581_2124	GMRT_15540
EOG09370QFD	TVAG_083610	MONOS_10130	J8273_2794 J8273_3975 J8273_2429	Cfrisia_1398 Cfrisia_2823	g4814.t1	SS50377_15095	TPC1_16175	GL50803_16483	GL50581_2804	GMRT_14928
EOG09370QJ1	TVAG_476600	MONOS_193	J8273_1218 J8273_6611	Cfrisia_848	g6347.t1	SS50377_18211		GL50803_10755	GL50581_2308	GMRT_16306
EOG09370QKS		MONOS_12052
EOG09370QT3	TVAG_035900	MONOS_582	J8273_0609		g2245.t1	SS50377_16143	TPC1_17615	GL50803_2400	GL50581_804	GMRT_15196
EOG09370R3M	TVAG_286960	MONOS_6581	J8273_8409	Cfrisia_139	g2785.t1	SS50377_11356	TPC1_12466	GL50803_13756	GL50581_1828	GMRT_12214
EOG09370R67	TVAG_096720		J8273_4867		g6161.t1	SS50377_12799	TPC1_16461	GL50803_16475	GL50581_3572	GMRT_13167
EOG09370RCD	TVAG_030780	MONOS_11098			g610.t1			GL50803_3706	GL50581_911	GMRT_10484
EOG09370RCQ	TVAG_056680 TVAG_447590	MONOS_1204	J8273_4893	Cfrisia_5025	g12845.t1 g8522.t1 g9518.t1
EOG09370RCS	TVAG_292510	MONOS_8020	J8273_5538	Cfrisia_4402	g9233.t1	SS50377_10098	TPC1_11962	GL50803_14327	GL50581_1604	GMRT_15275
EOG09370RJN		MONOS_6907	J8273_2465	Cfrisia_5483	g10652.t1	SS50377_10947	TPC1_11563 TPC1_13028	GL50803_35670	GL50581_898	GMRT_12366
EOG09370S0F	TVAG_172490	MONOS_7287	J8273_8304	Cfrisia_4111	g16382.t1 g9259.t1	SS50377_16832	TPC1_10097	GL50803_16463	GL50581_2321	GMRT_12380
EOG09370S1Z	TVAG_408120 TVAG_457140	MONOS_806	J8273_4302	Cfrisia_785	g13393.t1	SS50377_10757	TPC1_17668	GL50803_16658	GL50581_4295	GMRT_13586
EOG09370S3E	TVAG_172450	MONOS_12807			g13073.t1			GL50803_2419	GL50581_2808	GMRT_13795
EOG09370S4T	TVAG_062530 TVAG_208580	MONOS_5309	J8273_0319 J8273_1649	Cfrisia_3434 Cfrisia_4815	g718.t1
EOG09370SC9	TVAG_174630	MONOS_6816		Cfrisia_2458	g14175.t1	SS50377_14770		GL50803_101943	GL50581_2846	GMRT_12821
EOG09370SO4	TVAG_453860	MONOS_3862	J8273_1927	Cfrisia_2697	g3584.t1	SS50377_16759	TPC1_11910		GL50581_1520	GMRT_13547
EOG09370SON	TVAG_355000	MONOS_16802 MONOS_5237	J8273_4541 J8273_4614	Cfrisia_977	g13884.t1 g4644.t1	SS50377_16620	TPC1_16580	GL50803_5661	GL50581_2982	GMRT_14899
EOG09370SV2	TVAG_108510 TVAG_257380 TVAG_378930	MONOS_12195 MONOS_6809	J8273_8081		g11970.t1	SS50377_15007	TPC1_14220	GL50803_103855	GL50581_1810	GMRT_10308
EOG09370SYK	TVAG_285080	MONOS_16829	J8273_7832	Cfrisia_4587	g279.t1
EOG09370T6W	TVAG_447370	MONOS_5102	J8273_6545	Cfrisia_1978	g12163.t1	SS50377_14907	TPC1_17033	GL50803_13412	GL50581_551	GMRT_14072
EOG09370T9R	TVAG_115500	MONOS_3327 MONOS_6508	J8273_5572 J8273_4231	Cfrisia_5499	g11413.t1 g14102.t1 g17274.t1 g6000.t1	SS50377_15202	TPC1_11333	GL50803_16718	GL50581_2442	GMRT_11249
EOG09370TBD	TVAG_099870 TVAG_159840 TVAG_363980 TVAG_497420	MONOS_9004	J8273_0711	Cfrisia_766	g9424.t1 g15601.t1	SS50377_16743	TPC1_10607 TPC1_13433	GL50803_8707	GL50581_3653	GMRT_12818
EOG09370TCX	TVAG_069970 TVAG_166600	MONOS_7282 MONOS_7283	J8273_6702 J8273_1828	Cfrisia_2278	g8920.t1 g9236.t1	SS50377_12105	TPC1_14087	GL50803_10335	GL50581_4055	GMRT_12564
EOG09370TFO	TVAG_459190	MONOS_12674	J8273_0691 J8273_5537	Cfrisia_1713	g11908.t1	SS50377_14269	TPC1_14128	GL50803_10883	GL50581_1560	GMRT_15614
EOG09370TG2	TVAG_210730	MONOS_441	J8273_6404	Cfrisia_3549	g10198.t1	SS50377_11223 SS50377_11231 SS50377_11232	TPC1_10309	GL50803_7511	GL50581_1005	GMRT_10865
EOG09370TG6	TVAG_403280 TVAG_408570	MONOS_13447 MONOS_1222	J8273_2229 J8273_4366	Cfrisia_1964	g3094.t1	SS50377_17136	TPC1_17165	GL50803_3209	GL50581_3156	GMRT_14290
EOG09370TS7	TVAG_105740 TVAG_391440	MONOS_13425	J8273_2496	Cfrisia_3212	g13702.t1
EOG09370TTI		MONOS_11499	J8273_7738
EOG09370U0A	TVAG_108340 TVAG_173600 TVAG_321350 TVAG_328160 TVAG_486140	MONOS_1017	J8273_7346		g1270.t1	SSAL.aa.fasta	TPC1_14702	GL50803_15604	GL50581_3424	GMRT_12286
EOG09370U71	TVAG_182300 TVAG_318380	MONOS_6942 MONOS_7441	J8273_3422	Cfrisia_2068
EOG09370U9P					g2640.t1
EOG09370UO4	TVAG_408720	MONOS_11528	J8273_4286	Cfrisia_5034	g7649.t1			GL50803_9259	GL50581_247	GMRT_12822
EOG09370UR1	TVAG_110240 TVAG_121320	MONOS_3785	J8273_6486	Cfrisia_3679
EOG09370UR3	TVAG_066780	MONOS_128	J8273_3325	Cfrisia_1251	g15572.t1 g7087.t1	SS50377_16598	TPC1_14548	GL50803_6177	GL50581_3831	GMRT_15317
EOG09370USH		MONOS_3679 MONOS_778	J8273_3337	Cfrisia_5118	g221.t1	SS50377_10036	TPC1_16519 TPC1_17556	GL50803_8781	GL50581_4517	GMRT_15563
EOG09370USJ	TVAG_312150 TVAG_399550	MONOS_16785	J8273_4577 J8273_5439	Cfrisia_377	g16223.t1 g16917.t1	SS50377_14887	TPC1_10314	GL50803_5786	GL50581_4082	GMRT_12550
EOG09370UV4	TVAG_111540	MONOS_7666	J8273_5041	Cfrisia_2051	g13117.t1 g6054.t1
EOG09370VFL	TVAG_105990	MONOS_1925	J8273_1661	Cfrisia_3244	g3911.t1
EOG09370VTP		MONOS_7093	J8273_5787	Cfrisia_2641	g15996.t1 g4693.t1			GL50803_12174	GL50581_2033	GMRT_16326
EOG09370VUX	TVAG_230730	MONOS_7499	J8273_8123 J8273_4277 J8273_5285 J8273_0746	Cfrisia_2890	g15216.t1 g15702.t1 g4748.t1	SS50377_14126		GL50803_100955 GL50803_4084	GL50581_1926 GL50581_634	GMRT_13620
EOG09370W44	TVAG_020500	MONOS_12897 MONOS_2409	J8273_1231	Cfrisia_1448		SS50377_11314 SS50377_11331 SS50377_15981				GMRT_10394
EOG09370W6N	TVAG_000750	MONOS_504	J8273_4322 J8273_7852	Cfrisia_4401	g6683.t1	SS50377_12337	TPC1_10688	GL50803_7030	GL50581_2355	GMRT_15638
EOG09370W86	TVAG_072440 TVAG_440510 TVAG_443540	MONOS_8641	J8273_7394	Cfrisia_75	g15197.t1 g4673.t1 g9043.t1	SS50377_13095	TPC1_15329	GL50803_16794	GL50581_3135	GMRT_11016
EOG09370WT1	TVAG_103280	MONOS_12091	J8273_0159	Cfrisia_2330	g2860.t1
EOG09370WWI	TVAG_468020				g8116.t1			GL50803_6647	GL50581_3274	GMRT_11050
EOG09370WYG	TVAG_371960	MONOS_12192 MONOS_14632	J8273_3412	Cfrisia_765	g7942.t1	SS50377_14746	TPC1_12921	GL50803_15598	GL50581_3405	GMRT_12270
EOG09370WZX	TVAG_020050	MONOS_3595			g1167.t1	SS50377_12707		GL50803_9477	GL50581_2608	GMRT_10850
EOG09370X1T	TVAG_136560 TVAG_308100	MONOS_16845	J8273_2635		g13158.t1		TPC1_10178 TPC1_17154
EOG09370XFG	TVAG_473870	MONOS_16751	J8273_5925	Cfrisia_3374 Cfrisia_5355	g13891.t1 g16656.t1	SS50377_18795	TPC1_11754	GL50803_26749	GL50581_4566	GMRT_12384
EOG09370XFJ	TVAG_292740	MONOS_583	J8273_0511 J8273_3637	Cfrisia_3731	g1369.t1
EOG09370XO6	TVAG_437830	MONOS_10424	J8273_7469 J8273_7845	Cfrisia_2499	g3366.t1	SS50377_13991	TPC1_13599	GL50803_15413	GL50581_181	GMRT_11756
EOG09370Y63	TVAG_066760 TVAG_076150 TVAG_151780 TVAG_324920 TVAG_459150	MONOS_16808 MONOS_1794	J8273_3768 J8273_4680	Cfrisia_4783	g10492.t1	SS50377_13328	TPC1_12518	GL50803_16652	GL50581_4214	GMRT_12648
EOG09370YCN	TVAG_186530	MONOS_3628 MONOS_4136	J8273_8321	Cfrisia_4502	g13992.t1	SS50377_15008	TPC1_12629	GL50803_15144	GL50581_1014	GMRT_10841
EOG09370YSI	TVAG_150180 TVAG_193500
EOG09370ZI7	TVAG_485640	MONOS_2331 MONOS_6192	J8273_3420		g581.t1			GL50803_9611	GL50581_3394	GMRT_15242
EOG09370ZOK	TVAG_039020	MONOS_843	J8273_3106	Cfrisia_156		SS50377_18160
EOG0937106Y	TVAG_031310 TVAG_458970	MONOS_694	J8273_7672	Cfrisia_449	g128.t1	SS50377_13808	TPC1_15910			GMRT_10519
EOG09371088	TVAG_426750	MONOS_2556	J8273_5635	Cfrisia_151	g10012.t1 g15300.t1	SS50377_15101	TPC1_14658	GL50803_17258	GL50581_2698	GMRT_14416
EOG093710A7	TVAG_418460	MONOS_1690	J8273_2067	Cfrisia_4355
EOG093710JH	TVAG_212550	MONOS_16690 MONOS_9223	J8273_7432		g3241.t1
EOG093710SY	TVAG_216440	MONOS_9699	J8273_7737	Cfrisia_2884 Cfrisia_4782	g6058.t1	SS50377_14797	TPC1_11502	GL50803_14869	GL50581_4279	GMRT_11332
EOG093710T1	TVAG_024110 TVAG_074940 TVAG_345430 TVAG_345440 TVAG_345450	MONOS_13210 MONOS_7763	J8273_2564 J8273_0435	Cfrisia_2364	g11848.t1	SS50377_11217	TPC1_13327	GL50803_10091	GL50581_3626	GMRT_10204
EOG0937112Y	TVAG_040320	MONOS_7383	J8273_8216		g12132.t1	SS50377_18442	TPC1_14152	GL50803_1894	GL50581_931	GMRT_12696
EOG093711E9	TVAG_447830	MONOS_2416	J8273_4608		g6401.t1
EOG093711LC	TVAG_292550	MONOS_10652 MONOS_4155 MONOS_5817	J8273_7308		g8919.t1	SS50377_12135	TPC1_12117	GL50803_8367	GL50581_375	GMRT_12231
EOG093711QY	TVAG_306010 TVAG_317290	MONOS_75		Cfrisia_2295	g5452.t1	SS50377_12478 SS50377_14233	TPC1_10055 TPC1_14541	GL50803_19867 GL50803_2710	GL50581_2116 GL50581_388	GMRT_10756 GMRT_14265
EOG093711ZO		MONOS_16838		Cfrisia_3021 Cfrisia_3829 Cfrisia_5341	g10120.t1
EOG0937122Q	TVAG_475670			Cfrisia_223
EOG0937128O	TVAG_107370	MONOS_8633	J8273_6248 J8273_8750		g14026.t1	SS50377_18708	TPC1_17428	GL50803_7717	GL50581_728	GMRT_10074
EOG0937129K	TVAG_380410		J8273_8805
EOG093712Q6	TVAG_221960 TVAG_348020 TVAG_352310	MONOS_6705 MONOS_9120	J8273_4864 J8273_2814	Cfrisia_4819	g14167.t1 g16775.t1	SS50377_18807	TPC1_17907	GL50803_15955	GL50581_3299	GMRT_10202 GMRT_10203
EOG09371330	TVAG_010100	MONOS_5708 MONOS_5709	J8273_3118	Cfrisia_3750	g1537.t1	SS50377_14113	TPC1_12260	GL50803_13832	GL50581_601	GMRT_10933
EOG0937133J	TVAG_038050 TVAG_078160 TVAG_190230 TVAG_237220 TVAG_389320	MONOS_15746 MONOS_8916	J8273_2175 J8273_4033	Cfrisia_2377	g12343.t1	SS50377_15927	TPC1_15671	GL50803_15046	GL50581_1519	GMRT_10173
EOG093713LY	TVAG_440180	MONOS_1776	J8273_0811	Cfrisia_3275	g9459.t1	SS50377_13842	TPC1_12326	GL50803_8794	GL50581_790	GMRT_15203
EOG09371431	TVAG_086300 TVAG_099980 TVAG_110530 TVAG_178600 TVAG_482300	MONOS_11042 MONOS_11734 MONOS_14588	J8273_0688 J8273_7428	Cfrisia_1653	g4980.t1	SS50377_13447	TPC1_13560	GL50803_6022	GL50581_1240	GMRT_13679
EOG093714JU	TVAG_319610	MONOS_769	J8273_2968		g6980.t1	SS50377_18289	TPC1_14122	GL50803_11884	GL50581_4095	GMRT_11919
EOG093714Q2	TVAG_342960	MONOS_209	J8273_8944		g13180.t1	SS50377_15297 SS50377_15678	TPC1_10042	GL50803_20633	GL50581_1546	GMRT_15489
EOG093715EC	TVAG_185560 TVAG_390790	MONOS_12270	J8273_1719	Cfrisia_402	g11193.t1	SS50377_16480	TPC1_15690	GL50803_10679	GL50581_2676
EOG09371675	TVAG_269070	MONOS_3143	J8273_2878		g11935.t1 g15154.t1 g7314.t1		TPC1_13741	GL50803_10857	GL50581_721	GMRT_10524
EOG0937167R	TVAG_092770 TVAG_138360 TVAG_323540 TVAG_384920	MONOS_7937	J8273_6188 J8273_8910			SS50377_11230	TPC1_13919	GL50803_4007	GL50581_2126	GMRT_15541
EOG093716T7	TVAG_447890	MONOS_763	J8273_0240	Cfrisia_1971	g1450.t1		TPC1_11994	GL50803_8208	GL50581_2888	GMRT_14093
EOG093717LU	TVAG_434510	MONOS_5645	J8273_3626		g3341.t1	SS50377_19111	TPC1_14817	GL50803_14413	GL50581_1935	GMRT_12361
EOG0937183G	TVAG_177430 TVAG_227100	MONOS_11012	J8273_5506		g5646.t1			GL50803_3154	GL50581_527	GMRT_14501
EOG0937186Q	TVAG_149520	MONOS_1792 MONOS_8654
EOG0937192A	TVAG_348190		J8273_2378		g7939.t1		TPC1_13370	GL50803_13428	GL50581_2231	GMRT_16092
EOG093719IK	TVAG_277370	MONOS_9519	J8273_2035 J8273_4588		g2611.t1	SS50377_11127	TPC1_11669	GL50803_112870	GL50581_3608	GMRT_10799
EOG093719M8	TVAG_178070 TVAG_488940		J8273_5365 J8273_3729	Cfrisia_4725 Cfrisia_525	g5251.t1	SS50377_18452	TPC1_15948	GL50803_1649	GL50581_3133	GMRT_10496
EOG09371BIR	TVAG_159790	MONOS_9199	J8273_7870 J8273_7818	Cfrisia_1043	g4939.t1	SS50377_10431	TPC1_17208	GL50803_1383	GL50581_66	GMRT_12481
Total Busco (presence)	223	224	217	184	207	152	147	168	169	173
Percentage	91	91	89	75	84	62	60	69	69	71
