# Supplementary material for: Genomic analysis finds no evidence of canonical eukaryotic DNA processing complexes in a free-living protist
Source: Nat Commun. 2021 Oct 14;12:6003. doi: 10.1038/s41467-021-26077-2 (PMC8516963; doi:10.1038/s41467-021-26077-2)
Supplement: Supplementary file 5 — Supplementary Data 2 [file 41467_2021_26077_MOESM5_ESM.xlsx]

## Sheet: Supplementary Data 2
Supplementary Data 2 DNA replication and repair orthologs in 18 diverse eukaryotic genomes.
*CHRAC1 entry corresponds to DPB3 in Saccharomyces cerevisiae. Notes: 1) some entries show closely related paralogs as stated in the homologs information column, 2) published accessions for T. brucei, A. thaliana, D. discoideum, S. cerevisiae, N. gruberi, H. sapiens are prefixed in the table to facilitate reading (i.e., TRYB2_, ARATH_, DICDI_,YEAST_, Ngru_, HUMAN_).
	Annotation	Name	Notes	Aliases and/or homologs	C. membranifera	C. frisia	G. intestinalis A-50803	G. intestinalis B-50581	G. muris	K. bialata	M. exilis	S. salmonicida	Trepomonas sp. PC1	T. vaginalis	H. sapiens	T. brucei	A. thaliana	D. discoideum	N. gruberi	S. cerevisiae	B. natans	G. theta
Replisome	Origin recognition complex subunit ORC1/CDC6	Orc1/Cdc6	Difficult to assign to either Orc1 or Cdc6 orthologs				GL50803_17103 GL50803_8922	GL50581_2939 GL50581_419	GMRT_20170 GMRT_24689	413.t1		SS50377_14956 SS50377_11306	TPC1_13901 TPC1_15738	TVAG_467730		TRYB2_Q38FV5			Ngru_XP_002675235.1			Guith1_101641
	Origin recognition complex subunit 1	Orc1	ORC complex, Origin of replication recognition, ATPase activity							g11477.t1	MONOS_13325			TVAG_340580 TVAG_376490	HUMAN_Q13415	TRYB2_Q384U5	ARATH_Q710E8 ARATH_Q9SU24	DICDI_Q54RM2	Ngru_XP_002682919.1	YEAST_P54784	Bigna1_56515	Guith1_133190
	Origin recognition complex subunit 2	Orc2	ORC complex, Controls the binding of ORC to chromatin and replication origins								MONOS_2748			TVAG_185790	HUMAN_Q13416		ARATH_Q38899	DICDI_Q55CU7	Ngru_XP_002679705.1	YEAST_P32833	Bigna1_22669 Bigna1_74551
	Origin recognition complex subunit 3	Orc3	ORC complex, Maintenance of ORC complex association											TVAG_256270 TVAG_486610	HUMAN_Q9UBD5		ARATH_Q6E7H0	DICDI_Q55BR6		YEAST_P54790	Bigna1_72933	Guith1_117299
	Origin recognition complex subunit 4	Orc4	ORC complex, Stability of ORC complex				GL50803_17291	GL50581_3450	GMRT_12048	g2670.t1				TVAG_365960	HUMAN_O43929	TRYB2_Q388Q9	ARATH_Q6EWX1	DICDI_Q86AD6	Ngru_XP_002683544.1	YEAST_P54791	Bigna1_67605	Guith1_113538
	Origin recognition complex subunit 5	Orc5	ORC complex, maintanenance of genome stability							g11559.t1	MONOS_4655			TVAG_080150 TVAG_399280	HUMAN_O43913		ARATH_Q6EWX0	DICDI_Q54C22	Ngru_XP_002682677.1	YEAST_P50874	Bigna1_76219	Guith1_120212
	Origin recognition complex subunit 6	Orc6	ORC complex, Entry into S phase after pre-replication complex formation												HUMAN_Q9Y5N6		ARATH_Q9ZVH3	DICDI_Q54P62	Ngru_XP_002683356.1	YEAST_P38826	Bigna1_74560
	Cell division control protein 6 homolog	Cdc6	ORC complex, CDC6-CDT1 loading factors MCM, activation and maintenance of checkpoint S-G2/Mitosis												HUMAN_Q99741		ARATH_O82387 ARATH_Q8W032	DICDI_Q552L8		YEAST_P09119	Bigna1_142783
	DNA replication factor Cdt1	Cdt1	CDC6-CDT1 loading factors MCM	Chromatin Licensing And DNA Replication Factor 1											HUMAN_Q9H211		ARATH_Q9M1S9 ARATH_Q9SJW9			YEAST_P47112	Bigna1_71113	Guith1_108515
	Cell division control protein 45 homolog	Cdc45	Replisome, initiation of replication		J8273_0139	Cfrisia_1859	GL50803_137731	GL50581_4155	GMRT_15520	g15139.t1 g2529.t1 g8902.t1	MONOS_5829			TVAG_128240	HUMAN_O75419	TRYB2_Q386N9	ARATH_Q9LSG6	DICDI_Q55GA4	Ngru_XP_002678820.1	YEAST_Q08032		Guith1_99891
	DNA replication licensing factor MCM2	Mcm2	MCM helicase complex	Mcmd2,CDCL1, BM28	J8273_5531 J8273_4454	Cfrisia_1424	GL50803_15344	GL50581_4369	GMRT_23228	g11844.t1	MONOS_11715 MONOS_6969	SS50377_15072	TPC1_14238	TVAG_122470	HUMAN_P49736	TRYB2_Q384N2	ARATH_Q9LPD9	DICDI_Q54LI2	Ngru_XP_002671321.1	YEAST_P29469	Bigna1_131364	Guith1_158236
	DNA replication licensing factor MCM3	Mcm3	MCM helicase complex	Mcmd3	J8273_7404	Cfrisia_2017	GL50803_16214	GL50581_3203	GMRT_11451	g4934.t1	MONOS_10666	SS50377_13305	TPC1_17492	TVAG_111580	HUMAN_P25205	TRYB2_Q586W7	ARATH_Q9FL33	DICDI_Q54VI9	Ngru_XP_002676876.1 Ngru_XP_002680596.1	YEAST_P24279	Bigna1_28662	Guith1_51379
	DNA replication licensing factor MCM4	Mcm4	MCM helicase complex	Mcmd4, CDC21, NKCD, CDC54	J8273_3207	Cfrisia_5157	GL50803_9194	GL50581_1454	GMRT_15837	g6186.t1	MONOS_14882	SS50377_18369	TPC1_15233	TVAG_250220	HUMAN_P33991	TRYB2_Q382V6	ARATH_Q0WVF5	DICDI_Q86IF1	Ngru_XP_002680720.1	YEAST_P30665	Bigna1_140168	Guith1_99903
	DNA replication licensing factor MCM5	Mcm5	MCM helicase complex	CDC46	J8273_4171	Cfrisia_5481	GL50803_89112	GL50581_282	GMRT_13947	g1785.t1	MONOS_10104	SS50377_10927	TPC1_11367	TVAG_484360	HUMAN_P33992	TRYB2_Q385L1	ARATH_O80786	DICDI_Q54CP4	Ngru_XP_002682242.1	YEAST_P29496	Bigna1_131322	Guith1_157760
	DNA replication licensing factor MCM6	Mcm6	MCM helicase complex	Mcmd6	J8273_5530	Cfrisia_3023	GL50803_17390	GL50581_1714	GMRT_12123	g9764.t1	MONOS_9896	SS50377_11211	TPC1_12932	TVAG_198280	HUMAN_Q14566	TRYB2_Q383B6	ARATH_F4KAB8	DICDI_Q86B14	Ngru_XP_002668733.1	YEAST_P53091	Bigna1_43616	Guith1_74287
	DNA replication licensing factor MCM7	Mcm7	MCM helicase complex	Cdc47, Mcmd7	J8273_2153	Cfrisia_4091	GL50803_10765	GL50581_2300	GMRT_14299		MONOS_15521	SS50377_14234	TPC1_12581	TVAG_130190	HUMAN_P33993	TRYB2_Q381H2	ARATH_P43299	DICDI_Q54RU0	Ngru_XP_002669302.1	YEAST_P38132	Bigna1_83467	Guith1_162696
	Protein MCM10 homolog	Mcm10	DNA replication	DNA43	J8273_8611	Cfrisia_1442	GL50803_9859	GL50581_2841	GMRT_12881	g5460.t1				TVAG_494940	HUMAN_Q7L590	TRYB2_Q38FX6	ARATH_Q5XVE2		Ngru_XP_002681855.1	YEAST_P32354	Bigna1_86622	Guith1_116883
	Replication factor C subunit 1	RFC1	Loadintg PCNA onto DNA by a ATP-dependent process	RFCL, RFC large subunit	J8273_3200	Cfrisia_4287	GL50803_15392	GL50581_3513	GMRT_10190	g3583.t1	MONOS_6226	SS50377_12659 SS50377_18545	TPC1_10416	TVAG_021100 TVAG_184190 TVAG_213910	HUMAN_P35251	TRYB2_Q385K3	ARATH_Q9C587	DICDI_Q54MH9	Ngru_XP_002678510.1	YEAST_P38630	Bigna1_66835	Guith1_100231 Guith1_160531
	Replication factor C subunit 2	RFC2	Loadintg PCNA onto DNA. Note: assigments for T. brucei and S. cerevisiae correspond to orthologs in H. sapiens and A. thaliana but their assigment as in databases is shown within parenthesis	RFCS, RFC small subunit 2	J8273_4314	Cfrisia_2034 Cfrisia_4941	GL50803_14095	GL50581_3556	GMRT_12227	g7698.t1	MONOS_5760	SS50377_16643	TPC1_16810	TVAG_409150	HUMAN_P35250	TRYB2_Q383X4 (YEAST RCF4)	ARATH_Q9CAM7	DICDI_Q54E21	Ngru_XP_002676098.1	YEAST_P40339 (YEAST RCF4)	Bigna1_86605	Guith1_140204
	Replication factor C subunit 3	RFC3	Loadintg PCNA onto DNA. Note: assigments for T. brucei and S. cerevisiae correspond to orthologs in H. sapiens and A. thaliana but their assigment as in databases is shown within parenthesis	RFCS, RFC small subunit 3	J8273_8907	Cfrisia_4841	GL50803_16127	GL50581_2255	GMRT_15509	g740.t1	MONOS_12476	SS50377_17740	TPC1_17077	TVAG_498820	HUMAN_P40938	TRYB2_Q38AG5 (YEAST RCF5)	ARATH_Q8VXX4	DICDI_Q54BN3	Ngru_XP_002683342.1	YEAST_P38251 (YEAST RCF5)	Bigna1_92170	Guith1_101293
	Replication factor C subunit 4	RFC4	Loadintg PCNA onto DNA. Note: assigments for T. brucei and S. cerevisiae correspond to orthologs in H. sapiens and A. thaliana but their assigment as in databases is shown within parenthesis	RFCS, RFC small subunit 4	J8273_0938	Cfrisia_5474	GL50803_9287	GL50581_1303	GMRT_15783	g2727.t1	MONOS_11344 MONOS_2711	SS50377_11646	TPC1_11948	TVAG_081670 TVAG_491140	HUMAN_P35249	TRYB2_Q585Y7 (YEAST RCF2)	ARATH_Q93ZX1	DICDI_Q54MD4	Ngru_XP_002673406.1	YEAST_P40348 (YEAST RCF2)	Bigna1_92114	Guith1_76379
	Replication factor C subunit 5	RFC5	Loadintg PCNA onto DNA. Note: assigments for T. brucei and S. cerevisiae correspond to orthologs in H. sapiens and A. thaliana but their assigment as in databases is shown within parenthesis	RFCS, RFC small subunit 5	J8273_8996	Cfrisia_2845	GL50803_24636	GL50581_3802	GMRT_10906	g7815.t1	MONOS_584	SS50377_jh042	TPC1_13287	TVAG_447650	HUMAN_P40937	TRYB2_Q38DH5 (YEAST RCF3)	ARATH_Q9CAQ8	DICDI_Q54ST4	Ngru_XP_002683633.1	YEAST_P38629 (YEAST RCF3)	Bigna1_53052	Guith1_78796
	Replication protein A DNA-binding subunit	RFA1/RFA1B	RPA can unwind dsDNA substrates, Regulator of HR, NER	Replication factor protein A1, RPA1, RPA1B	J8273_8799	Cfrisia_4711	GL50803_13075	GL50581_690	GMRT_10122	g14379.t1 g15163.t1	MONOS_1039 MONOS_4467 MONOS_6564	SS50377_14294	TPC1_14328	TVAG_060460 TVAG_226230 TVAG_294830 TVAG_433860	HUMAN_P27694	TRYB2_Q384B5	ARATH_F4JSG3 ARATH_Q9FHJ6 ARATH_Q9FME0 ARATH_Q9SD82 ARATH_Q9SKI4	DICDI_Q54HE3	Ngru_XP_002673879.1 Ngru_XP_002682345.1	YEAST_P22336	Bigna1_145664 Bigna1_75356 Bigna1_88573 Bigna1_89146	Guith1_166372 Guith1_79993
	Replication protein A subunit B	RFA2	RPA can unwind dsDNA substrates, Regulator of HR, NER	Replication factor protein A2, RPA2						g4789.t1 g4858.t1 g7229.t1	MONOS_16752 MONOS_5093			TVAG_005990 TVAG_097340 TVAG_569160 TVAG_583010	HUMAN_P15927	TRYB2_Q57ZN9	ARATH_Q8LFJ8 ARATH_Q9ZQ19		Ngru_XP_002675792.1	YEAST_P26754	Bigna1_48084	Guith1_88915
	Replication protein A subunit C	RFA3	RPA can unwind dsDNA substrates, Regulator of HR, NER	Replication factor protein A3, RPA3	J8273_4797						MONOS_10026			TVAG_487720	HUMAN_P35244		ARATH_Q6NLG7 ARATH_Q9LXK1		Ngru_XP_002680707.1	YEAST_P26755	Bigna1_89459
	Proliferating cell nuclear antigen	PCNA	Replication	POL30, Mus209, auxiliary protein of DNA polymerase delta	J8273_2413 J8273_5451	Cfrisia_2216	GL50803_6564	GL50581_1115	GMRT_11288	g981.t1	MONOS_14165 MONOS_4672	SS50377_18603	TPC1_17637	TVAG_092580 TVAG_291710	HUMAN_P12004	TRYB2_Q38F34	ARATH_Q9M7Q7 ARATH_Q9ZW35	DICDI_Q54K47 DICDI_Q86L07	Ngru_XP_002681783.1	YEAST_P15873	Bigna1_46601	Guith1_144189
	PCNA-associated factor	PAF15	Replication	PCLAF											HUMAN_A0A0U1RQM0 HUMAN_Q15004
	DNA polymerase alpha subunit A	PolA1	Initiation of DNA replication at origins of replication	Polymerase alpha 1, CTF4	J8273_7176	Cfrisia_2233 Cfrisia_823	GL50803_27326	GL50581_2660	GMRT_13148	g1467.t1	MONOS_4141 MONOS_5000	SS50377_14886	TPC1_12395	TVAG_198600 TVAG_198840 TVAG_342390	HUMAN_P09884	TRYB2_Q57UW4	ARATH_Q9FHA3	DICDI_Q54SV8	Ngru_XP_002683378.1	YEAST_P13382	Bigna1_45441	Guith1_78537
	DNA polymerase alpha subunit B	PolA2	Initiation of DNA replication at origins of replication	Polymerase alpha subunit 2, accessory subunit	J8273_7501	Cfrisia_124			GMRT_13148	g1378.t1	MONOS_11293			TVAG_233230 TVAG_292080	HUMAN_A0A3B3ITS5 HUMAN_Q14181	TRYB2_Q381U6	ARATH_F4HTP2	DICDI_Q54S08	Ngru_XP_002673878.1	YEAST_P38121	Bigna1_90736	Guith1_161043
	DNA replication complex GINS protein PSF1	PSF1	Replication	GINS1			GL50803_2419	GL50581_2808	GMRT_13795	g13073.t1	MONOS_12807			TVAG_172450	HUMAN_Q14691		ARATH_A0A1P8AW53	DICDI_Q54HR6	Ngru_XP_002670485.1	YEAST_Q12488	Bigna1_73385	Guith1_73899
	DNA replication complex GINS protein PSF2	PSF2	Replication	GINS2		Cfrisia_2458	GL50803_101943	GL50581_2846	GMRT_12821	g14175.t1	MONOS_6816	SS50377_14770		TVAG_174630	HUMAN_Q9Y248	TRYB2_Q383N3	ARATH_Q9C7A8	DICDI_Q54BL9	Ngru_XP_002683418.1	YEAST_P40359	Bigna1_135383	Guith1_162030
	DNA replication complex GINS protein PSF3	PSF3	Replication	GINS3	J8273_5925	Cfrisia_3374 Cfrisia_5355	GL50803_26749	GL50581_4566	GMRT_12384	g13891.t1 g16656.t1	MONOS_16751	SS50377_18795	TPC1_11754	TVAG_473870	HUMAN_Q9BRX5	TRYB2_Q583F3	ARATH_Q6NNH6	DICDI_Q54EH6	Ngru_XP_002682996.1	YEAST_Q12146	Bigna1_129567
	DNA replication complex GINS protein PSF4	PSF4	Replication	GINS4, Sld5			GL50803_9477	GL50581_2608	GMRT_10850	g1167.t1	MONOS_3595			TVAG_020050	HUMAN_Q9BRT9	TRYB2_Q582Q4	ARATH_Q6NQP5	DICDI_Q55EA2	Ngru_XP_002679124.1	YEAST_Q03406	Bigna1_90096	Guith1_138977
	DNA primase small subunit	Prim1	Synthesizes of RNA primer to initiate DNA synthesis in replication	primase S, primS	J8273_8091	Cfrisia_112	GL50803_114670	GL50581_2850	GMRT_11271	g13066.t1 g4377.t1	MONOS_2621	SS50377_11602	TPC1_10017	TVAG_099330	HUMAN_A0A3B3ITS8 HUMAN_P49642	TRYB2_Q57XP3	ARATH_F4JZZ1	DICDI_Q54MM7	Ngru_XP_002671384.1	YEAST_P10363	Bigna1_92768	Guith1_78591
	DNA primase large subunit	Prim2	Synthesizes of RNA primer to initiate DNA synthesis in replication	primase L, primL	J8273_3264	Cfrisia_1492	GL50803_6980	GL50581_4344	GMRT_16212	g1663.t1	MONOS_15091	SS50377_14337	TPC1_14446	TVAG_091480 TVAG_137290	HUMAN_P49643	TRYB2_Q38BT5	ARATH_Q84WJ2	DICDI_Q55BM5	Ngru_XP_002674338.1	YEAST_P20457	Bigna1_139596
	Cell division cycle 7-related protein kinase	Cdc7	Replication origin activation, Cdc7/Dbf4 kinase complex, activates PR-complex at G1/S transition, prevention of rereplication	Cell division cycle 7-related protein kinase	J8273_0055	Cfrisia_1562	GL50803_112076	GL50581_2723	GMRT_10351	g12781.t1		SS50377_16552	TPC1_15048	TVAG_199490 TVAG_202140 TVAG_373340	HUMAN_O00311			DICDI_Q54DK3		YEAST_P06243	Bigna1_134596	Guith1_117622 Guith1_75261 Guith1_82828 Guith1_83083 Guith1_83393
	Protein DBF4 (A and B)	Dbf4	Cdc7/Dbf4 kinase complex, activates PR-complex at G1/S transition	Dbf4 tethers itself to part of the pre-RC										TVAG_016960	HUMAN_Q9UBU7 HUMAN_Q8NFT6			DICDI_Q55C19		YEAST_P32325		Guith1_104707
	DNA polymerase epsilon catalytic subunit	PolE	Leading DNA polymerase, DNA replication and repair	DNA Polymerase II Subunit A , pol2p	J8273_7798	Cfrisia_5657	GL50803_23064	GL50581_751	GMRT_14254	g3969.t1 g8934.t1	MONOS_5248	SS50377_11135	TPC1_10890 TPC1_12589 TPC1_12774 TPC1_15183 TPC1_17663	TVAG_197030	HUMAN_Q07864	TRYB2_Q38DX2	ARATH_F4HW04 ARATH_F4IFN6	DICDI_Q54RD4	Ngru_XP_002672840.1	YEAST_P21951	Bigna1_34051	Guith1_97375
	DNA polymerase epsilon subunit B	PolE2	Leading polymerase e, accesory subunit	DPB2			GL50803_3706	GL50581_911	GMRT_10484	g610.t1	MONOS_11098			TVAG_030780	HUMAN_P56282	TRYB2_Q38CZ7	ARATH_Q500V9	DICDI_Q54Y85	Ngru_XP_002680854.1	YEAST_P24482	Bigna1_33306	Guith1_78908
	DNA polymerase epsilon subunit C	PolE3	Leading polymerase e, accesory subunit		J8273_0864		GL50803_13164			g3214.t1	MONOS_1916 MONOS_3837	SS50377_14667			HUMAN_Q9NRF9	TRYB2_Q381S9		DICDI_Q75JQ9	Ngru_XP_002670584.1	YEAST_Q04603 (DPB4)	Bigna1_52476	Guith1_106949
	DNA polymerase epsilon subunit D	PolE4	Leading polymerase e, accesory subunit												HUMAN_Q9NR33
	Chromatin Accessibility Complex Subunit 1	Chrac1		DPB3, yeast DNA polymerase epsilon subunit C	J8273_0889		GL50803_9480	GL50581_2611	GMRT_10193	g9246.t1		SS50377_11276	TPC1_13617		HUMAN_Q9NRG0					YEAST_P27344 (DPB3)
	DNA polymerase delta catalytic subunit	PolD1	Lagging DNA polymerase, DNA replication and repair	DPOD1, CDC2 Homolog, Q7KQL4	J8273_3492	Cfrisia_1327	GL50803_35094	GL50581_1279	GMRT_12181	g11503.t1 g14617.t1 g3760.t1	MONOS_11341 MONOS_5443	SS50377_17310	TPC1_10760	TVAG_038580	HUMAN_P28340	TRYB2_Q585S7	ARATH_Q9LVN7	DICDI_Q54N97	Ngru_XP_002675558.1	YEAST_P15436	Bigna1_136614 Bigna1_138180 Bigna1_55650	Guith1_157206 Guith1_58952 Guith1_61015
	DNA polymerase delta small subunit	PolD2	Lagging DNA polymerase, DNA replication and repair	DPOD2, CDC2 Homolog	J8273_0620	Cfrisia_1538	GL50803_10775	GL50581_2295	GMRT_13697	g4088.t1 g6066.t1	MONOS_1312	SS50377_14270	TPC1_31296	TVAG_029260 TVAG_292850	HUMAN_P49005	TRYB2_Q57WZ4	ARATH_O48520	DICDI_Q54TN8	Ngru_XP_002673245.1	YEAST_P46957	Bigna1_71870	Guith1_68747
	Polymerase delta subunit 3	PolD3	Lagging DNA polymerase, DNA replication and repair	POLD3											HUMAN_Q15054		ARATH_Q9SYL7	DICDI_B0G131		YEAST_P47110 (Pol32)	Bigna1_83759	Guith1_117332
	Polymerase delta subunit 4	PolD4	Lagging DNA polymerase, DNA replication and repair	POLD4											HUMAN_Q9HCU8 HUMAN_A0A087WWV3		ARATH_Q1H568				Bigna1_62572	Guith1_84065
	Geminin	GMNN	Inhibition of re-replication by interacting with CDT1												HUMAN_O75496
DSBs	DNA topoisomerase 6 subunit A	Spo11	Double strand break formation, DNA repair, HR, Cohesin component	Meiotic recombination protein SPO11, Rec12, MEI-W68, Top6A-1; Top6A-2; Top6A-3, Bin5, Rhl2	J8273_7303	Cfrisia_681	GL50803_15279	GL50581_2306	GMRT_14295	g4343.t1	MONOS_1248	SS50377_19150	TPC1_13402	TVAG_258950	HUMAN_Q9Y5K1	TRYB2_Q38AP1 TRYB2_Q57U90	ARATH_A0A1I9LQV8 ARATH_Q9LZ03 ARATH_Q9M4A1 ARATH_Q9M4A2		Ngru_XP_002672555.1	YEAST_P23179	Bigna1_43146	Guith1_76523
	DNA topoisomerase 6 subunit B	Top6B	Double strand break formation	Bin3, TOPO6B	J8273_7114	Cfrisia_2746 Cfrisia_625											ARATH_Q9C5V6				Bigna1_53298	Guith1_157187
	DNA topoisomerase 6 subunit B-like	Top6BL	Double strand break formation	Topo 6B-like, Rec104, REC6, mTop6B											HUMAN_Q8N6T0		ARATH_Q5Q0E6
End resection	Double-strand break repair protein MRE11	Mre11	NHEJ and Homologous recombination HR	RAD32, SbcD	J8273_4037 J8273_7441	Cfrisia_546	GL50803_14493 GL50803_27735	GL50581_4534	GMRT_13014	g5873.t1	MONOS_9723		TPC1_11534	TVAG_098295	HUMAN_P49959	TRYB2_Q586P4	ARATH_Q9XGM2	DICDI_Q54BN2	Ngru_XP_002673671.1	YEAST_P32829	Bigna1_37571	Guith1_50062
	DNA repair protein RAD50	Rad50	NHEJ and Homologous recombination HR	SbcC	J8273_8055	Cfrisia_2147	GL50803_17495	GL50581_2626	GMRT_10142	g3145.t1	MONOS_10407	SS50377_13834	TPC1_17523	TVAG_332540 TVAG_332550 TVAG_332600	HUMAN_Q92878	TRYB2_Q384J8	ARATH_Q9SL02	DICDI_Q54CS9		YEAST_P12753	Bigna1_25032 Bigna1_39369	Guith1_46247 Guith1_74166
	Nibrin	NBN	NHEJ and Homologous recombination HR	NBS1, XRS2	J8273_3776	Cfrisia_5050					MONOS_1786				HUMAN_O60934	TRYB2_Q57X11	ARATH_Q0H8D7		Ngru_XP_002673160.1
	DNA replication helicase/nuclease 2	Dna2/Dna2-like	DNA repair, HR, End resection	DNA2L, HDNA2	J8273_3036					g6007.t1	MONOS_1633			TVAG_461790 TVAG_461840	HUMAN_P51530		ARATH_A0A1P8ASY1 (DNA2 homolog JING HE SHENG 1)	DICDI_Q86IV6		YEAST_P38859	Bigna1_38946
	DNA endonuclease RBBP8	CTIP	NHEJ and Homologous recombination HR	RBBP8, SUMO2, COM1, SAE2, GR1											HUMAN_Q99708					YEAST_P46946
NHEJ	DNA ligase 4	DNLI4	Nonhomologous end joining: NHEJ	LIG4, DNL4											HUMAN_P49917		ARATH_Q9LL84	DICDI_Q54CR9	Ngru_XP_002677960.1	YEAST_Q08387	Bigna1_49125	Guith1_111041
	ATP-dependent DNA helicase 2 subunit KU70	Ku70	Nonhomologous end joining: NHEJ	XRCC6, G22P1											HUMAN_P12956	TRYB2_Q582N4	ARATH_Q9FQ08	DICDI_Q54MA9	Ngru_XP_002668219.1 Ngru_XP_002668477.1 Ngru_XP_002670498.1	YEAST_P32807	Bigna1_138276	Guith1_109142
	ATP-dependent DNA helicase 2 subunit KU80	Ku80	Nonhomologous end joining: NHEJ	XRCC5											HUMAN_P13010	TRYB2_Q585N5	ARATH_Q9FQ09	DICDI_Q54LY5	Ngru_XP_002672413.1	YEAST_Q04437	Bigna1_91655	Guith1_110686
	DNA-dependent protein kinase catalytic subunit	PRKDC	Nonhomologous end joining: NHEJ	DNA-PK Catalytic Subunit											HUMAN_P78527			DICDI_Q54UC0	Ngru_XP_002680550.1		Bigna1_87681	Guith1_104130
	TP53-binding protein 1	TP53B	Promotes non-homologous end joining (NHEJ) pathway and limits Homologous recombination	TP53BP1, Yeast Rad9, 53BP1, P53BP1											HUMAN_Q12888				Ngru_XP_002682886.1	YEAST_P14737
	Protein artemis	DCR1C	Nonhomologous end joining: NHEJ	Protein Artemis, DCLRE1C											HUMAN_Q96SD1				Ngru_XP_002679500.1
	DNA repair protein XRCC4	Xrcc4	Nonhomologous end joining: NHEJ												HUMAN_Q13426		ARATH_Q058G5 ARATH_Q682V0	DICDI_Q54YJ7			Bigna1_88239
Homologous recombination	Meiotic recombination protein DMC1	Dmc1	Homologus recombination, meiosis specific	LIM15	J8273_2562 J8273_0066	Cfrisia_1129 Cfrisia_4358	GL50803_13104 GL50803_13346	GL50581_2115 GL50581_4070	GMRT_11100 GMRT_14264	g11825.t1 g2664.t1 g4175.t1 g494.t1	MONOS_10398 MONOS_6229	SS50377_13357	TPC1_15609	TVAG_155030	HUMAN_Q14565	TRYB2_Q38E34	ARATH_A0A1I9LT97 ARATH_Q39009		Ngru_XP_002683448.1	YEAST_P25453
	DNA repair protein RAD51 homolog 1	Rad51A	DNA repair, Homologus recombination	RAD51							MONOS_2600 MONOS_4894			TVAG_021810 TVAG_021820 TVAG_204070	HUMAN_Q06609	TRYB2_Q384K0	ARATH_P94102	DICDI_Q557E6		YEAST_P25454	Bigna1_83524	Guith1_73670
	DNA repair protein RAD51 homolog 2	Rad51B	DNA repair, Homologus recombination	RAD51L1, RA51B							MONOS_10868				HUMAN_O15315		ARATH_Q9SK02		Ngru_XP_002672376.1
	DNA repair protein RAD51 homolog 3	Rad51C	DNA repair, Homologus recombination	RAD51L2, SpnB, RA51C	J8273_7900	Cfrisia_4064	GL50803_15939	GL50581_554	GMRT_14514		MONOS_13360			TVAG_426330	HUMAN_O43502	TRYB2_Q386Q5	ARATH_Q8GXF0	DICDI_Q54PJ7
	DNA repair protein RAD51 homolog 4/DNA repair protein RAD51 homolog 4-like	Rad51D/Rad51D-like	DNA repair, Homologus recombination	RAD51L3, RAD51L3-like										TVAG_453730	HUMAN_O75771		ARATH_Q9LQQ2	DICDI_Q1ZXF0	Ngru_XP_002683580.1		Bigna1_80460	Guith1_116717
	DNA repair protein XRCC2/DNA repair protein XRCC2-like	Xrcc2 /Xrcc2-like	DNA repair, Homologus recombination	ScRad55, ScRad55-like							MONOS_14472				HUMAN_O43543		ARATH_Q682D3	DICDI_Q54G98	Ngru_XP_002674787.1	YEAST_P38953	Bigna1_136894	Guith1_105379
	DNA repair protein XRCC3/DNA repair protein XRCC3-like	Xrcc3/Xrcc3-like	DNA repair, Homologus recombination	ScRad57, ScRad57-like	J8273_3521	Cfrisia_3406				g3926.t1				TVAG_144570	HUMAN_O43542	TRYB2_Q580V2	ARATH_Q9FKM5			YEAST_P25301	Bigna1_142731	Guith1_111794
	DNA repair protein RAD52 homolog	Rad52	HR, mediates Rad51 strand invasion, it associates with RPA		J8273_8011		GL50803_103935	GL50581_3145	GMRT_14303	g2656.t1 g2969.t1 g4464.t1 g4694.t1 g6275.t1		SS50377_10571 SS50377_10583 SS50377_11418 SS50377_13179	TPC1_16936		HUMAN_P43351			DICDI_Q54KW0 DICDI_Q55E38	Ngru_XP_002673411.1	YEAST_P06778	Bigna1_67405
	DNA repair protein RAD59	Rad59	BIR/TIR repair																	YEAST_Q12223
	RAD52-59	Rad52-59-like	HR, mediates Rad51 strand invasion, it associates with RPA																Ngru_XP_002677732.1 Ngru_XP_002679075.1
	DNA repair and recombination protein RAD54	Rad54	Swi2/Snf2-like family; Homologous Recombination	RAD54A, RAD54B											HUMAN_Q92698 HUMAN_Q9Y620	TRYB2_Q385M5	ARATH_Q0PCS3	DICDI_Q54NP1 DICDI_Q54RP8	Ngru_XP_002673901.1	YEAST_P32863	Bigna1_144355 Bigna1_34915	Guith1_52900 Guith1_68686
	Helicase Pif1	Pif1	Homologous recombination, BIR, DNA replication, multiple Pif reported for T. brucei fall within the Pif1 clade	ScPIF1, ScRRM3	J8273_0290	Cfrisia_1447	GL50803_16747	GL50581_430	GMRT_22207	g7899.t1	MONOS_2038		TPC1_14857		HUMAN_Q9H611	TRYB2_Q38CE9 TRYB2_Q57YG0 TRYB2_Q580X6		DICDI_Q54C21 DICDI_Q54Z42 DICDI_Q55FJ4		YEAST_P07271 YEAST_P38766
	Helicase Pif1-like	Pif1-like	Homologous recombination, BIR, DNA replication		J8273_5070 J8273_6100 J8273_6038 J8273_5069	Cfrisia_1539 Cfrisia_3584 Cfrisia_5581 Cfrisia_4001				g15889.t1	MONOS_6864			TVAG_352740		TRYB2_Q381V6 TRYB2_Q384Y0 TRYB2_Q383A1 TRYB2_Q384Y1	ARATH_F4KA12 ARATH_Q45GK3 ARATH_Q9SCT8
	DNA replication licensing factor MCM8	Mcm8	End resection during homologous recombination								MONOS_7929				HUMAN_Q9UJA3	TRYB2_Q389T6	ARATH_Q9SF37	DICDI_Q54RN8	Ngru_XP_002681574.1		Bigna1_45150	Guith1_156809
	DNA replication licensing factor MCM9	Mcm9	End resection during homologous recombination								MONOS_13793				HUMAN_Q9NXL9	TRYB2_Q38E36	ARATH_F4IFF3	DICDI_Q54MD0	Ngru_XP_002675844.1		Bigna1_45640	Guith1_86289
	RuvB-like helicase	RuvBL1	Cromatin remodeling, Homologous recombination	INO80 complex subunit H, INO80H	J8273_2806 J8273_6070	Cfrisia_1117 Cfrisia_3727 Cfrisia_4334 Cfrisia_626	GL50803_9825	GL50581_834	GMRT_15172	g10493.t1 g13313.t1 g1819.t1	MONOS_13321	SS50377_10290	TPC1_12770	TVAG_232800	HUMAN_Q9Y265	TRYB2_Q581V4	ARATH_Q9FMR9	DICDI_Q54C28	Ngru_XP_002683069.1	YEAST_Q03940	Bigna1_56523	Guith1_97292
	DNA HELICASE INO80	Ino80	Cromatin remodeling, Homologous recombination	INO80 complex Catalitic subunit, Inositol-requiring protein 80	J8273_8136	Cfrisia_1805			GMRT_14855			SS50377_17742	TPC1_14230		HUMAN_Q9ULG1		ARATH_Q8RXS6	DICDI_Q54DG0	Ngru_XP_002681923.1	YEAST_P53115	Bigna1_28684	Guith1_44788
	RuvB-like helicase	Ino80J	Cromatin remodeling, Homologous recombination	INO80 complex subunit J, TIP49b, RUVBL2	J8273_6709 J8273_6547	Cfrisia_1066 Cfrisia_2503 Cfrisia_3767 Cfrisia_406	GL50803_17565	GL50581_1775	GMRT_13479	g1583.t1 g7150.t1	MONOS_15554 MONOS_4145	SS50377_11704	TPC1_12781	TVAG_212480	HUMAN_Q9Y230	TRYB2_Q583J3	ARATH_Q9FJW0 ARATH_Q9M2X5	DICDI_Q54UW5	Ngru_XP_002677096.1	YEAST_Q12464	Bigna1_58537	Guith1_150032
	Actin like 6A	Ino80K	Cromatin remodeling, Homologous recombination	INO80 complex subunit K											HUMAN_O94805 HUMAN_O96019
	YY1 transcription factor	Ino80S	Cromatin remodeling, Homologous recombination	INO80 complex subunit S											HUMAN_P25490
	HCG2039827, isoform CRA	Ino80B	Cromatin remodeling, Homologous recombination	INO80 complex subunit B, INO80B-WBP1, IES2	J8273_8327	Cfrisia_1833									HUMAN_J3KQ70 HUMAN_Q9C086					YEAST_P40154	Bigna1_90524	Guith1_121646
	INO80 complex subunit D	Ino80D	Cromatin remodeling, Homologous recombination	INO80 complex subunit D							MONOS_7812				HUMAN_Q53TQ3			DICDI_Q54J07
	Microspherule protein 1	MCRS1	Cromatin remodeling, Homologous recombination	INO80 complex subunit Q, INO80Q	J8273_6062	Cfrisia_3543								TVAG_018040 TVAG_183120 TVAG_366930 TVAG_428640 TVAG_447790	HUMAN_Q96EZ8		ARATH_F4HZ48 ARATH_F4JCV6	DICDI_Q54VV1	Ngru_XP_002672078.1
	INO80 complex subunit C	Ino80C	Cromatin remodeling, Homologous recombination	INO80 complex subunit C, IES6	J8273_4766							SS50377_15837			HUMAN_Q6PI98		ARATH_Q8RWS0	DICDI_Q55EQ4	Ngru_XP_002675562.1	YEAST_P32617	Bigna1_56546	Guith1_152532
	Actin-related protein 8	Ino80N	Cromatin remodeling, Homologous recombination	INO80 complex subunit N, ACTR8, ARP8											HUMAN_Q9H981		ARATH_Q9LSW2	DICDI_Q54JV5		YEAST_Q12386	Bigna1_87908	Guith1_138456
	INO80 complex subunit E	Ino80E	Cromatin remodeling, Homologous recombination	INO80 complex subunit E											HUMAN_Q8NBZ0
	Nuclear factor related to kappa-B-binding protein	NFRKB	Cromatin remodeling, Homologous recombination	INO80 complex subunit G	J8273_1550	Cfrisia_3269	GL50803_14391	GL50581_433	GMRT_15798	g3538.t1		SS50377_13927	TPC1_10512		HUMAN_Q6P4R8		ARATH_Q9LZU7
	Helicase SRCAP	SRCAP	Cromatin remodeling, Homologous recombination	SRCAP complex Catalitic subunit, Helicase SWR1	J8273_6072	Cfrisia_2590				g3621.t1	MONOS_10063 MONOS_8198		TPC1_10701 TPC1_12787		HUMAN_Q6ZRS2	TRYB2_Q383K6	ARATH_A0A178VBC6	DICDI_Q55GK2	Ngru_XP_002682279.1	YEAST_Q05471	Bigna1_38226	Guith1_139505
	Regulator of telomere elongation helicase 1	Rtel1	Homologus recombination		J8273_7033	Cfrisia_1810	GL50803_5631	GL50581_3240	GMRT_15272 GMRT_16147	g7843.t1 g2610.t1	MONOS_9109	SS50377_13430 SS50377_15031	TPC1_10689 TPC1_15843 TPC1_17756	TVAG_288470 TVAG_390170	HUMAN_Q9NZ71	TRYB2_Q57ZK3	ARATH_F4HQE2		Ngru_XP_002676490.1		Bigna1_50129	Guith1_39398
	Alpha-ketoglutarate-dependent dioxygenase FTO	FTO	Homologous recombination												HUMAN_Q9C0B1							Guith1_103165
Endo- and exonucleases	Crossover junction endonuclease MUS81/MUS81-like	Mus81/Mus81-like	Genome stability and Holliday junction resolvase, Homologous recombination		J8273_0882	Cfrisia_5040				g3060.t1	MONOS_6006 MONOS_6559			TVAG_063500 TVAG_423630	HUMAN_Q96NY9	TRYB2_Q57TT9	ARATH_Q5W9E7 ARATH_F4KFU8	DICDI_Q551H0 DICDI_Q54PQ3	Ngru_XP_002678514.1	YEAST_Q04149	Bigna1_136419 Bigna1_137504 Bigna1_76178	Guith1_110320 Guith1_140925
	Crossover junction endonuclease EME1	Eme1A/Eme1B	Genome stability and Holliday junction resolvase, Homologous recombination	MMS4 homolog							MONOS_7152				HUMAN_Q96AY2		ARATH_C5H8J1 ARATH_Q84M98			YEAST_P38257
	Structure-specific endonuclease subunit SLX1	Slx1	Genome stability and Holliday junction resolvase, Homologous recombination		J8273_4867		GL50803_16475	GL50581_3572	GMRT_13167			SS50377_12799	TPC1_16461	TVAG_096720	HUMAN_Q9BQ83	TRYB2_Q57XV5	ARATH_Q682H4			YEAST_P38324	Bigna1_89415
	Structure-specific endonuclease subunit SLX4	Slx4	Genome stability and Holliday junction resolvase, Homologous recombination											TVAG_459180	HUMAN_Q8IY92					YEAST_Q12098
	Exonuclease 1/Exonuclease1-like	Exo1/Exo1-like	Nucleotide excision repair: NER, End resection,	EXOI, HEX1	J8273_5410 J8273_5562	Cfrisia_115	GL50803_9922	GL50581_4307	GMRT_13597	g1185.t1 g16882.t1 g3551.t1 g9773.t1	MONOS_7415	SS50377_16684 SS50377_17729	TPC1_12533 TPC1_13668 TPC1_13748 TPC1_14369 TPC1_15258	TVAG_035460 TVAG_212470 TVAG_373290 TVAG_468100	HUMAN_Q9UQ84	TRYB2_Q57YZ1	ARATH_Q8L6Z7	DICDI_Q54ED2	Ngru_XP_002681104.1	YEAST_P39875	Bigna1_42168 Bigna1_87753	Guith1_157037 Guith1_40221
	Flap endonuclease 1/Flap endonuclease 1-like	Fen1/Fen1-like	Processing of RNA from Okazaki fragment, Homologous recombination	RAD2, DNAse IV	J8273_7343 J8273_8162	Cfrisia_3292 Cfrisia_3928	GL50803_16953	GL50581_2095	GMRT_15559	g14099.t1 g3660.t1 g4324.t1	MONOS_14630	SS50377_16202	TPC1_17447	TVAG_001380 TVAG_046610	HUMAN_P39748	TRYB2_Q57WW6	ARATH_O65251	DICDI_Q54NU0	Ngru_XP_002681197.1	YEAST_P26793	Bigna1_20879 Bigna1_56533 Bigna1_72707	Guith1_115483
	Flap endonuclease GEN-like 2	GenL2	Holliday Junctions resolvase	GEN2, SEND1													ARATH_Q9M2Z3
	Holliday junction resolvase YEN1/YEN1-like	Yen1/Yen1-Like	Flap endunuclease	GEN1, XPG-1, XPG-1-like		Cfrisia_1486	GL50803_14208	GL50581_3265	GMRT_11044	g435.t1		SS50377_14920 SS50377_16482 SS50377_16485	TPC1_14417 TPC1_14464			TRYB2_Q38DL8
	Flap endonuclease GEN homolog 1	Gen1	Holliday Junctions resolvase	dmGEN1,YEN1											HUMAN_Q17RS7		ARATH_Q9LPD2					Guith1_105757
Mismatch repair/HR	DNA mismatch repair protein Mlh1	Mlh1	DNA mismatch repair: MMR, meiotic homologous recombination		J8273_1770	Cfrisia_4637	GL50803_16149	GL50581_1806	GMRT_10934	g1661.t1	MONOS_10220 MONOS_9139	SS50377_11156		TVAG_226330 TVAG_302400 TVAG_364540	HUMAN_P40692	TRYB2_Q57TS9	ARATH_Q9ZRV4	DICDI_Q54KD8	Ngru_XP_002671871.1	YEAST_P38920	Bigna1_72428	Guith1_64720
	DNA mismatch repair protein Mlh2	Mlh2	Mismatch repair, Chromosome segregation	Pms1 , PmsL1	J8273_1054	Cfrisia_1626	GL50803_14195 GL50803_33083	GL50581_603 GL50581_414	GMRT_10578 GMRT_16274	g6233.t1 g8179.t1	MONOS_11411 MONOS_4473	SS50377_12301	TPC1_14756 TPC1_14840	TVAG_005070 TVAG_128050	HUMAN_P54277	TRYB2_Q38D26	ARATH_Q941I6	DICDI_Q54QA0	Ngru_XP_002669775.1 Ngru_XP_002672360.1	YEAST_P14242 YEAST_Q07980	Bigna1_79066	Guith1_157194
	DNA mismatch repair protein Mlh3	Mlh3	DNA mismatch repair: MMR		J8273_7677						MONOS_16762			TVAG_352610	HUMAN_Q9UHC1	TRYB2_Q57ZS1	ARATH_F4JN26	DICDI_Q54QI0	Ngru_XP_002674232.1	YEAST_Q12083	Bigna1_28189	Guith1_114322
	DNA mismatch repair protein Pms2	Mlh4	DNA mismatch repair, MMR	Pms2											HUMAN_A4D2B8 HUMAN_O95744 HUMAN_P54278 HUMAN_Q13670
	DNA mismatch repair protein Mlh-like	Mlh-like	Orthology difficult to stablish							g5715.t1
	DNA mismatch repair protein Msh1, mitochondrial	Msh1	DNA mismatch repair: MMR	Msh1p													ARATH_Q84LK0	DICDI_Q552L1	Ngru_XP_002677704.1	YEAST_P25846
	DNA mismatch repair protein Msh2	Msh2	DNA mismatch repair: MMR	spel1, Spellchecker1	J8273_2989	Cfrisia_1089	GL50803_113252	GL50581_3833	GMRT_15316	g8250.t1	MONOS_1208	SS50377_16634	TPC1_13791	TVAG_300740	HUMAN_P43246	TRYB2_Q389N7	ARATH_O24617	DICDI_Q553L4	Ngru_XP_002682431.1	YEAST_P25847	Bigna1_78935	Guith1_116240
	DNA mismatch repair protein Msh3	Msh3	DNA mismatch repair: MMR							g4378.t1	MONOS_10770				HUMAN_P20585	TRYB2_Q38F29	ARATH_O65607	DICDI_Q1ZXH0		YEAST_P25336		Guith1_148329
	DNA mismatch repair protein Msh4	Msh4	Meiosis specific homologous recombination	him-14	J8273_7697	Cfrisia_4065				g4555.t1	MONOS_2206			TVAG_455180	HUMAN_O15457	TRYB2_Q38CB3	ARATH_F4JP48	DICDI_Q54QB8	Ngru_XP_002682288.1	YEAST_P40965	Bigna1_85502	Guith1_90514
	DNA mismatch repair protein Msh5	Msh5	Meiosis specific homologous recombination		J8273_4174	Cfrisia_4705 Cfrisia_5361				g1609.t1	MONOS_11244			TVAG_472000	HUMAN_O43196	TRYB2_Q580L4	ARATH_F4JEP5	DICDI_Q54P75	Ngru_XP_002669325.1	YEAST_Q12175	Bigna1_40493	Guith1_77097
	DNA mismatch repair protein Msh6/ Msh6-like	Msh6/Msh6-like	DNA mismatch repair: MMR	Msh6-1, Msh6-like	J8273_3967	Cfrisia_5678	GL50803_34058	GL50581_2123	GMRT_12064	g3755.t1 g9045.t1	MONOS_3068	SS50377_12127	TPC1_12178	TVAG_484110	HUMAN_P52701	TRYB2_Q38AW5	ARATH_O04716	DICDI_Q55GU9	Ngru_XP_002682522.1	YEAST_Q03834	Bigna1_28517	Guith1_99074 Guith1_99983
	DNA mismatch repair protein Msh7	Msh7	DNA mismatch repair: MMR	Msh6-2													ARATH_Q9SMV7
	DNA mismatch repair protein Msh-like	Msh-like	Orthology difficult to stablish	Msh-like																	Bigna1_77915 Bigna1_82345	Guith1_77597
	Methyl-CpG-binding domain protein 4	Mbd4	Mismatch-specific DNA N-glycosylase involved in DNA repair												HUMAN_O95243		ARATH_Q0IGK1
Checkpoint controls and general signaling	DNA repair protein RAD9/DDC1	Rad9	RAD9A and Rad9B, Checkpoint protein, damage response clamp 9-1-1 complex, End resection DSB, promotes formation of crossovers and synaptonemal complex (ZMM proteins)	Ddc1, yeast DDC1							MONOS_12146 MONOS_12704			TVAG_085620 TVAG_301390 TVAG_491220	HUMAN_Q6WBX8 HUMAN_Q99638		ARATH_F4J7B7	DICDI_Q869Q1	Ngru_XP_002682139.1	YEAST_Q08949	Bigna1_89599	Guith1_148241
	Checkpoint protein HUS1	Hus1	Checkpoint protein, damage response clamp 9-1-1 complex, End resection DSB, promotes formation of crossovers and synaptonemal complex (ZMM proteins)	Mec3, PIP3, PSO9	J8273_2964	Cfrisia_3359					MONOS_7039			TVAG_055450	HUMAN_O60921 HUMAN_Q8NHY5	TRYB2_Q581V9	ARATH_Q709F6	DICDI_Q54NC0	Ngru_XP_002683197.1	YEAST_Q02574	Bigna1_87734	Guith1_71598
	Checkpoint DNA exonuclease RAD1	Rad1	Checkpoint protein	Yeast RAD17	J8273_0571 J8273_7867	Cfrisia_1068				g1303.t1	MONOS_14039			TVAG_000800 TVAG_199590 TVAG_296060 TVAG_447950	HUMAN_O60671	TRYB2_Q4GZB2	ARATH_Q8L7G8	DICDI_Q55E62	Ngru_XP_002670517.1	YEAST_P48581	Bigna1_87763	Guith1_121828
	Serine/threonine-protein kinase ATR/Serine/threonine-protein kinase ATR-like	ATR/ATR-like	Checkpoint protein, Timing of DNA replication origin firing, sensing stalled replication forks or DNA damage from rereplication induced by overabundant pre-RC proteins.	MEC1, Mei41,	J8273_8780	Cfrisia_3130					MONOS_6647			TVAG_178360 TVAG_493750	HUMAN_Q13535	TRYB2_Q381W7	ARATH_Q9FKS4	DICDI_Q54ER4	Ngru_XP_002680058.1	YEAST_P38111	Bigna1_45371	Guith1_82439
	ATR-interacting protein	ATRIP	S/G2 control checkpoint enforced by ATR	Mus304											HUMAN_Q8WXE1
	Serine-protein kinase ATM	ATM	Checkpoint protein, Timing of DNA replication origin firing, sensing stalled replication forks or DNA damage from rereplication induced by overabundant pre-RC proteins.	Tel1	J8273_8377	Cfrisia_590				g1324.t1 g15029.t1	MONOS_1058			TVAG_139170	HUMAN_Q13315	TRYB2_Q586K5	ARATH_Q9M3G7			YEAST_P38110	Bigna1_51290	Guith1_42827
	Topoisomerase binding protein 1	TopBP1		dpb11											HUMAN_Q92547	TRYB2_Q38AT0		DICDI_Q54X69		YEAST_P47027	Bigna1_89075	Guith1_132908
	Serine/threonine-protein kinase Chk1	Chk1	Checkpoint protein	CHEK1, Checkpoint Kinase 1											HUMAN_O14757					YEAST_P38147
	Serine/threonine-protein kinase Chk2	Chk2	Checkpoint protein	CHEK2							MONOS_15591 MONOS_5308				HUMAN_O96017					YEAST_P22216
	Checkpoint protein RAD17	Rad17	Checkpoint protein RAD24	RAD24p							MONOS_8798			TVAG_075570	HUMAN_O75943		ARATH_Q9MBA3			YEAST_P32641	Bigna1_137939	Guith1_131644
	Pericentrin	PCNT	Genomic stability by regulating mitotic spindle activity and centrosome regulation.	Kendrin											HUMAN_O95613
	FORKHEAD BOX PROTEIN M1		S/G2 control checkpoint enforced by ATR												HUMAN_Q08050
	EWING'S TUMOR-ASSOCIATED ANTIGEN	ETAA1	S/G2 control checkpoint enforced by ATR												HUMAN_Q9NY74
	Retinoblastoma-like protein	RBL	Binds to the E2F transcription factors to prevent progression past the G1 checkpoint	RBL1, RBL2	J8273_7008	Cfrisia_3									HUMAN_P06400 HUMAN_P28749 HUMAN_Q08999			DICDI_Q54FX2	Ngru_XP_002673514.1
	E3 UBIQUITIN-PROTEIN LIGASE CHFR	CHFR	Checkpoint control								MONOS_2405			TVAG_245800 TVAG_274160 TVAG_319740	HUMAN_Q96EP1	TRYB2_Q382W2	ARATH_Q6NL06		Ngru_XP_002676655.1			Guith1_148883
	Histone-lysine N-methyltransferase	dSET8	endocycle transition	PR-Set7, KMT5A											HUMAN_Q9NQR1
	Transcription factor E2F-like	E2F-like		E2F	J8273_8312 J8273_1252 J8273_6470	Cfrisia_4629	GL50803_23756	GL50581_4283	GMRT_13604	g3205.t1 g3870.t1		SS50377_12164 SS50377_12472 SS50377_12491		TVAG_115630 TVAG_165210 TVAG_236130 TVAG_237470					Ngru_XP_002668864.1 Ngru_XP_002673350.1
	Protein MEI2-like 4	AML4	TOR Substrate/meiosis signaling	AM, Protein MEI2-like 4, ML4													ARATH_Q9LYN7
	Cyclin-dependent kinase inhibitor 1	CDN1A	Regulator of cell cycle progression at G1	CDKN1A											HUMAN_P38936
	Cyclin-dependent kinase inhibitor 1B	CDN1B	Regulator of cell cycle progression at G1	CDKN1B											HUMAN_P46527
	Neurogenic locus notch homolog protein 1	Notch1	Regulates cell-fate determination, Switch mitotic cycle to endocycle	Notch Homolog 1, Translocation-Associated											HUMAN_P46531
	Neurogenic locus notch homolog protein 2	Notch2	Regulates cell-fate determination, Switch mitotic cycle to endocycle	Notch Homolog 2, Translocation-Associated											HUMAN_P0DPK3 HUMAN_Q04721
	Neurogenic locus notch homolog protein 3	Notch3	Regulates cell-fate determination, Switch mitotic cycle to endocycle	Notch Homolog 3, Translocation-Associated											HUMAN_Q9UM47
	Neurogenic locus notch homolog protein 4	Notch4	Regulates cell-fate determination, mitosis-endocycle transicion	Notch Homolog 4, Translocation-Associated											HUMAN_Q99466
	Breast cancer type 2 susceptibility protein homolog/BRCA2-like	Brca2/Brca2-like	Controls cell cycle G2/M, DNA damage checkpoint, HR: Homologous recombination	FANCD/BROVCA2/PNCA2/FACD/GLM3	J8273_0246	Cfrisia_4385	GL50803_12059	GL50581_2618		g9297.t1				TVAG_473090	HUMAN_P51587	TRYB2_Q4GZF5	ARATH_Q7Y1C4 ARATH_Q7Y1C5		Ngru_XP_002682600.1		Bigna1_143713	Guith1_144780
	Essential regulator of the G2 DNA damage checkpoint	Cdc14	Dephosphorylation of FZR1/CDH1 which activates the APC/C	Cdc14A, Cdc14B, Cdc14C	J8273_1399	Cfrisia_1835 Cfrisia_5560	GL50803_9270	GL50581_241	GMRT_14161	g795.t1	MONOS_10366 MONOS_8382	SS50377_13005 SS50377_15543 SS50377_18670	TPC1_11653 TPC1_15632	TVAG_168700 TVAG_362610 TVAG_458950 TVAG_479730	HUMAN_A4D256 HUMAN_O60729 HUMAN_Q9UNH5	TRYB2_Q382T8			Ngru_XP_002681256.1	YEAST_Q00684		Guith1_45586 Guith1_53869
	Transcription factor E2F	E2F	Switch mitotic cycle to endocycle											TVAG_062990 TVAG_427230	HUMAN_Q01094		ARATH_Q9FV71	DICDI_Q54Q23			Bigna1_69623	Guith1_81084
	Breast cancer type 1 susceptibility protein homolog/BRCA1-like	Brca1/Brca1-like	Controls cell cycle G2/M, DNA damage checkpoint, HR: Homologous recombination	BROVCA1/BRCC1/BRCT											HUMAN_P38398		ARATH_Q8RXD4		Ngru_XP_002676675.1
	SUN domain-containing ossification factor	Suco	Nuclear envelope, switch from homologous to sister recombination							g3212.t1	MONOS_16757				HUMAN_Q9UBS9	TRYB2_Q585N7			Ngru_XP_002671598.1
	SUN domain-containing protein 3	Sun3	Telomere attachment to nuclear envelope in the prophase of meiosis, May play a role in DNA repair by suppressing non-homologous end joining repair	midsun													ARATH_F4I316
	Mediator of the replication checkpoint	Claspin	Mediator of the replication checkpoint by direct binding to MCM6	CLSPN, MRC1											HUMAN_Q9HAW4					YEAST_P25588
	Wee1-like protein kinase	Wee1	Cell cycle control by dephosphorilation of CDC2/cyclin B kinase												HUMAN_P0C1S8 HUMAN_P30291		ARATH_Q8L4H0			YEAST_P32944	Bigna1_43444 Bigna1_69042	Guith1_105104
	Cellular tumor antigen p53	P53	Mitotic initiation by regulating intracellular cyclin B1	TP53, Tumor protein 53											HUMAN_P04637
	M-phase inducer phosphatase/M-Phase inducer phosphatase like	Mpip/Mpip-like	M-phase inducer	MIH1, CDC25C	J8273_3289 J8273_1949	Cfrisia_2170 Cfrisia_3025			GMRT_11094	g3211.t1	MONOS_12178 MONOS_1382 MONOS_3175 MONOS_4800 MONOS_5650	SS50377_10205	TPC1_12411 TPC1_12846	TVAG_084370 TVAG_097620 TVAG_236640 TVAG_266430 TVAG_447150 TVAG_456820				DICDI_Q54QM6	Ngru_XP_002671655.1	YEAST_P23748	Bigna1_126036 Bigna1_66960 Bigna1_83714	Guith1_143582
	M-phase inducer phosphatase 1	Mpip1	M-phase inducer, Endoreplication inducer	CDC25A, String											HUMAN_P30304
	M-phase inducer phosphatase 2	Mpip2	M-phase inducer, Endoreplication inducer	CDC25B, String											HUMAN_P30305
	M-phase inducer phosphatase 3	Mpip3	M-phase inducer, Endoreplication inducer	CDC25C											HUMAN_P30307
	Serine/threonine-protein kinase PLK1	Plk1	Mitotic binding partner and substrate of Cdc6, Early trigger for G2/M transition	Polo Like Kinase 1, CDC5, MSD2	J8273_4523	Cfrisia_2484 Cfrisia_4787	GL50803_104150	GL50581_1588	GMRT_15630	g3968.t1 g7510.t1		SS50377_12466 SS50377_15115 SS50377_18549	TPC1_16389	TVAG_003370 TVAG_039910 TVAG_069810 TVAG_279730 TVAG_432460 TVAG_496190	HUMAN_P53350	TRYB2_Q57VI0				YEAST_P32562	Bigna1_37025	Guith1_64205 Guith1_88322
	Cyclin H/Cyclin H-like	CCNH/CCNH-like	Component of the transcription factor TFIIH, that is involved in transcription initiation and DNA repair	yeast CCL1 homolog	J8273_0701 J8273_7015 J8273_5437	Cfrisia_4564	GL50803_16445	GL50581_4123	GMRT_12752	g8770.t1	MONOS_5646			TVAG_062000	HUMAN_P51946		ARATH_Q8W5S1	DICDI_Q55F19	Ngru_XP_002674344.1	YEAST_P37366	Bigna1_75661	Guith1_162398
	Enhancer of rudimentary homolog	Erh	Meiotic mRNA Decay and Facultative Heterochromatin Assembly		J8273_8268	Cfrisia_4921					MONOS_1819				HUMAN_P84090		ARATH_Q96319	DICDI_Q86A92			Bigna1_42328	Guith1_90822
	Cyclin-dependent kinase inhibitor 3	CDKN3	May regulate cell cycle progression at G1, dephosphorilates CDK2	CDCKN3	J8273_2045										HUMAN_Q16667
	Mediator of DNA damage checkpoint protein 1	MDC1	Mediator of DNA damage checkpoint protein 1												HUMAN_Q14676
	Protein lethal(2)denticleless	L2DTL	Switch mitotic cycle to endocycle	CDT2											HUMAN_Q9NZJ0
	DNA cross-link Repair 1A	DCLRE1A	regulator of mitotic cell cycle checkpoint	SNM1, PSO2	J8273_1022	Cfrisia_1363				g6989.t1	MONOS_252	SS50377_jh001	TPC1_11998 TPC1_14927 TPC1_16320	TVAG_137960 TVAG_536090	HUMAN_Q6PJP8	TRYB2_Q581T3	ARATH_Q38961	DICDI_Q86KS1		YEAST_P30620
	Dual specificity protein phosphatase PHS1	DPHS1	Regulator of meiotic recombination	Propyzamide-Hypersensitve 1, MQM1													ARATH_Q75QN6
	Pachytene checkpoint protein 2 homolog	Pch2	Mitosis/meiosis check point protein	TRIP13	J8273_3375	Cfrisia_3480	GL50803_8524	GL50581_2014	GMRT_14962	g8178.t1 g8700.t1	MONOS_2422	SS50377_15465		TVAG_077100	HUMAN_Q15645	TRYB2_Q384B2	ARATH_Q8H1F9	DICDI_Q54X96	Ngru_XP_002669761.1	YEAST_P38126	Bigna1_89740	Guith1_80745
	Meiosis induction protein kinase IME2/SME1	IME2	Regulation of meiotic S phase	IME2p/ESME1																YEAST_P32581
	MAP kinase-interacting serine/threonine-protein kinase 1	MKNK1	Indirect regulation of cell cycle	MNK1											HUMAN_Q9BUB5
	MAP kinase-interacting serine/threonine-protein kinase 2	MKNK2	Indirect regulation of cell cycle	MNK2											HUMAN_Q9HBH9
	FANCONI ANEMIA GROUP J PROTEIN	FANCJ	DNA repair dead helicase		J8273_7302 J8273_6369						MONOS_405			TVAG_013790 TVAG_067090 TVAG_445200	HUMAN_Q9BX63	TRYB2_Q383Z6				YEAST_P22516
	DNA repair and recombination protein	JBP2	Swi2/Snf2-like family													TRYB2_Q57X81
DNA remodeling and chromosome handling	Structural maintenance of chromosomes protein 1	Smc1	DNA repair, HR, cohesin component	him-1	J8273_8196	Cfrisia_2086	GL50803_16188	GL50581_1827	GMRT_12294	g10448.t1 g15134.t1	MONOS_13502	SS50377_10479	TPC1_13903	TVAG_162180 TVAG_266830	HUMAN_Q14683 HUMAN_Q8NDV3	TRYB2_Q38DK9	ARATH_Q6Q1P4	DICDI_Q54E85	Ngru_XP_002678957.1 Ngru_XP_002682487.1	YEAST_P32908	Bigna1_48789	Guith1_147944
	Structural maintenance of chromosomes protein 2	Smc2	DNA repair, HR, condensin I and II component	cut14	J8273_2082	Cfrisia_1991	GL50803_23185	GL50581_4144	GMRT_10290	g12541.t1 g5653.t1	MONOS_3616	SS50377_17948	TPC1_11171	TVAG_313860	HUMAN_O95347	TRYB2_Q389U3	ARATH_Q9C5Y4 ARATH_Q9SN90	DICDI_Q54PK4	Ngru_XP_002671375.1	YEAST_P38989	Bigna1_92058	Guith1_72483
	Structural maintenance of chromosomes protein 3	Smc3	DNA repair, HR, cohesin component		J8273_0807	Cfrisia_5594	GL50803_137745	GL50581_669	GMRT_13407	g1687.t1	MONOS_8026 MONOS_10525	SS50377_13743	TPC1_17912	TVAG_193240 TVAG_333960 TVAG_340870	HUMAN_Q9UQE7	TRYB2_Q57UB5	ARATH_A0A1P8AZX9 ARATH_Q56YN8	DICDI_Q552D9	Ngru_XP_002670278.1	YEAST_P47037		Guith1_157910
	Structural maintenance of chromosomes protein 4	Smc4	DNA repair, HR, condensin I and II component		J8273_4895	Cfrisia_2594	GL50803_17465	GL50581_3743	GMRT_10333	g6779.t1	MONOS_11744 MONOS_6991	SS50377_12751	TPC1_17150	TVAG_160280 TVAG_434480	HUMAN_Q9NTJ3	TRYB2_Q38CG6	ARATH_Q9FJL0	DICDI_Q54LV0		YEAST_Q12267	Bigna1_87694	Guith1_92372
	Structural maintenance of chromosomes protein 5	Smc5	DNA repair, HR, Smc5/6 complex component		J8273_6065	Cfrisia_4681	GL50803_32879	GL50581_4484	GMRT_13241	g2807.t1 g3419.t1 g524.t1	MONOS_7926	SS50377_12409	TPC1_12438	TVAG_282550 TVAG_351770	HUMAN_Q8IY18		ARATH_Q9LFS8	DICDI_Q54FE3	Ngru_XP_002675311.1	YEAST_Q08204	Bigna1_39664	Guith1_119835
	Structural maintenance of chromosomes protein 6	Smc6	DNA repair, HR, Smc5/6 complex component		J8273_8532	Cfrisia_4595	GL50803_7648	GL50581_1805	GMRT_13944	g8208.t1 g9732.t1	MONOS_1281	SS50377_17583	TPC1_14990 TPC1_15335 TPC1_17346	TVAG_176480	HUMAN_Q96SB8		ARATH_Q9FII7 ARATH_Q9FLR5	DICDI_Q54I56	Ngru_XP_002676114.1	YEAST_Q12749	Bigna1_70968 Bigna1_90971	Guith1_43353 Guith1_45086 Guith1_46025
	Protein CHROMOSOME TRANSMISSION FIDELITY 7	Ctf7	Sister chromatid cohesion	ESCO1,ESCO2,ECO1, ECO2, EFO, ESO	J8273_5636										HUMAN_Q56NI9 HUMAN_Q5FWF5		ARATH_A7UL74	DICDI_Q54W25	Ngru_XP_002680835.1	YEAST_P43605		Guith1_113729
	Double-strand-break repair protein rad21 homolog	Rad21/Rad21-like	DNA repair, HR, Cohesin component	SCC1, SCC1-like	J8273_2470 J8273_2448					g8963.t1	MONOS_1701 MONOS_2768 MONOS_5935 MONOS_6839			TVAG_060320 TVAG_297540	HUMAN_O60216	TRYB2_Q57XR0		DICDI_Q550H7	Ngru_XP_002679151.1	YEAST_Q12158	Bigna1_72831 Bigna1_87884	Guith1_104124 Guith1_72511
	Meiotic recombination protein REC8 homolog	Rec8	Meiosis specific DNA repair, HR, Cohesin component	REC8L1, coh-3											HUMAN_O95072					YEAST_Q12188
	Sister chromatid cohesion 1, proteins 1 to 4	SYN1-4	DNA repair, HR, cohesin component	Scc1 homologs, SYN1, SYN2,SYN3,SYN4,													ARATH_Q8W1Y0 ARATH_Q9FQ19 ARATH_Q9FQ20 ARATH_Q9S7T7
	Non-structural maintenance of chromosomes element 1 homolog	Nse1	Smc5/6 complex component	Nsmce1	J8273_4725	Cfrisia_3996	GL50803_9952	GL50581_1142	GMRT_12776	g9257.t1				TVAG_447200	HUMAN_Q8WV22		ARATH_Q84VP9		Ngru_XP_002681655.1	YEAST_Q07913	Bigna1_78189	Guith1_144064
	E3 SUMO-protein ligase MMS21	Nse2	Smc5/6 complex component	MMS21	J8273_6103	Cfrisia_742								TVAG_186450	HUMAN_Q96MF7		ARATH_Q8GYH7	DICDI_Q54HN3	Ngru_XP_002671850.1 Ngru_XP_002676649.1	YEAST_P38632	Bigna1_82535
	Non-structural maintenance of chromosomes element 3 homolog	Nse3/Nse3-like	Smc5/6 complex component	NSMCE3, MAGE G1							MONOS_616			TVAG_026180	HUMAN_Q96MG7			DICDI_Q54PA3		YEAST_Q05541	Bigna1_136205	Guith1_145838
	Non-structural maintenance of chromosomes element 4 homolog	Nse4	Smc5/6 complex component	NSE4A, NSE3B	J8273_3611	Cfrisia_711								TVAG_126220 TVAG_281340	HUMAN_Q8N140 HUMAN_Q9NXX6		ARATH_F4JET1 ARATH_Q9C689	DICDI_Q54T56	Ngru_XP_002679811.1	YEAST_P43124	Bigna1_90621	Guith1_102280
	Condensin complex subunit 1	Cnd1	Condensin I member	NCAPD2	J8273_7397	Cfrisia_503	GL50803_90044	GL50581_4538	GMRT_12993		MONOS_6947				HUMAN_Q15021	TRYB2_Q38F58	ARATH_F4J246	DICDI_Q54B17	Ngru_XP_002682316.1	YEAST_Q06156	Bigna1_128328	Guith1_135223
	Condensin complex subunit 2	Cnd2	Condensin I member	NCAPH , brrn1, caph	J8273_1133	Cfrisia_2469	GL50803_15239	GL50581_4564	GMRT_10146	g1383.t1 g8382.t1	MONOS_11255	SS50377_14104	TPC1_11925		HUMAN_Q15003	TRYB2_Q57ZI0	ARATH_Q564K3	DICDI_Q54DR4	Ngru_XP_002671364.1	YEAST_P38170	Bigna1_81095 Bigna1_81096 Bigna1_84747	Guith1_116433
	Non-SMC condensin I complex subunit G	Cnd3	Condensin I member	ncapg, capg, Condensin complex subunit 3	J8273_8446	Cfrisia_5230					MONOS_580				HUMAN_Q9BPX3	TRYB2_Q57ZK1		DICDI_Q54WY1 DICDI_Q86I09	Ngru_XP_002675763.1	YEAST_Q06680	Bigna1_145935 Bigna1_145937	Guith1_146692
	Condensin-2 complex subunit G2	CndG2	Condensin II member	capg-2, NCAPG2	J8273_7333						MONOS_4997			TVAG_380390	HUMAN_Q86XI2			DICDI_Q54ID6			Bigna1_85037	Guith1_141192
	Condensin-2 complex subunit D3	CndD3	Condensin II member	Ncapd3	J8273_0886	Cfrisia_3907	GL50803_95530	GL50581_476	GMRT_10884	g6513.t1	MONOS_10612			TVAG_056570 TVAG_122920 TVAG_330740	HUMAN_P42695		ARATH_O24610	DICDI_Q54XY3			Bigna1_75091	Guith1_102325
	Cohesin subunit SA-1/Cohesin subunit SA-1-like	STAG1/STAG1-like	DNA repair, HR, Cohesin component	SCC3, IRR1	J8273_8643	Cfrisia_4243				g16285.t1 g8369.t1	MONOS_9843			TVAG_139680 TVAG_111490	HUMAN_Q8WVM7	TRYB2_Q38B04	ARATH_O82265	DICDI_Q54QR0	Ngru_XP_002673603.1	YEAST_P40541	Bigna1_89658	Guith1_107730
	Cohesin subunit SA-2/Cohesin subunit SA-2-like	STAG2/STAG2-like	DNA repair, HR, Cohesin component	SA2											HUMAN_Q8N3U4
	Cohesin subunit SA-3/Cohesin subunit SA-3-like	STAG3/STAG3-like	DNA repair, HR, Cohesin component												HUMAN_Q9UJ98
	Sister chromatid cohesion protein PDS5 homolog	Pds5	DNA repair, HR, Cohesin component	PDS5A, PDS5B, AS1, AS3, spo76, bimD, APRIN										TVAG_447670	HUMAN_Q29RF7 HUMAN_Q9NTI5	TRYB2_Q385C7		DICDI_Q552Q7	Ngru_XP_002671795.1	YEAST_Q04264	Bigna1_135089	Guith1_107481
	Chromosome Transmission Fidelity Factor 18	Ctf18	RFC component		J8273_7338	Cfrisia_3161								TVAG_030140	HUMAN_Q8WVB6	TRYB2_Q57Y55		DICDI_Q86L47	Ngru_XP_002678924.1	YEAST_P49956
	DNA topoisomerase 2-alpha	Top2	Management of chromosome entanglement and super coils	TOP2	J8273_8374 J8273_3902 J8273_1573	Cfrisia_860	GL50803_16975	GL50581_3350	GMRT_11485 GMRT_16393	g2421.t1 g3976.t1	MONOS_2677	SS50377_13891	TPC1_16487	TVAG_038880	HUMAN_P11388 HUMAN_Q02880	TRYB2_Q383C4 TRYB2_Q38EZ6	ARATH_P30182	DICDI_P90520 DICDI_Q55BP5	Ngru_XP_002680410.1 Ngru_XP_002682923.1	YEAST_P06786	Bigna1_57499 Bigna1_78690 Bigna1_78691	Guith1_113071 Guith1_139486 Guith1_158481
	DNA topoisomerase 3 (alpha and beta)	Top3A/Top3B	Management of chromosome entanglement and super coils		J8273_7463 J8273_0179	Cfrisia_1366 Cfrisia_2775	GL50803_7615 GL50803_15190	GL50581_2410 GL50581_4629	GMRT_12928 GMRT_13694	g6527.t1 g2202.t1	MONOS_2029 MONOS_3246	SS50377_15575 SS50377_10197	TPC1_10459 TPC1_15391 TPC1_16227 TPC1_16970	TVAG_033330 TVAG_078590 TVAG_306650	HUMAN_Q13472 HUMAN_O95985	TRYB2_Q383X7 TRYB2_Q384B1	ARATH_Q9LVP1 ARATH_F4ISQ7	DICDI_Q8T2T7	Ngru_XP_002672722.1	YEAST_P13099	Bigna1_136229 Bigna1_57958 Bigna1_69114 Bigna1_88496	Guith1_156833 Guith1_50898 Guith1_69656
	DNA (cytosine-5)-methyltransferase 3B	DNM3B	DNA methylation	DNMT3B											HUMAN_Q9UBC3
	DNA (cytosine-5)-methyltransferase	DNMT1	DNA methylation	DNA (cytosine-5)-methyltransferase 1											HUMAN_P26358		ARATH_P34881				Bigna1_142358 Bigna1_143942 Bigna1_42181	Guith1_139172 Guith1_153093
	Histone 2A	H2A	Nucleosome complex		J8273_7739 J8273_3506 J8273_2315 J8273_4132 J8273_7780	Cfrisia_1949 Cfrisia_3596 Cfrisia_3754 Cfrisia_3758 Cfrisia_5204	GL50803_14256 GL50803_27521	GL50581_3602	GMRT_14105	g7497.t1	MONOS_14653 MONOS_2128 MONOS_2131 MONOS_2903 MONOS_4284 MONOS_5715 MONOS_747 MONOS_8757 MONOS_8882	SS50377_10021 SS50377_13018 SS50377_13857 SS50377_15712 SS50377_15938 SS50377_15944	TPC1_11972 TPC1_14270	TVAG_105970 TVAG_381770 TVAG_389620 TVAG_447860 TVAG_462660 TVAG_464710	HUMAN_A0A0U1RRH7 HUMAN_A0A3B3IU63 HUMAN_O75367 HUMAN_P04908 HUMAN_P0C0S5 HUMAN_P0C0S8 HUMAN_P0C5Y9 HUMAN_P0C5Z0 HUMAN_P16104 HUMAN_P20671 HUMAN_Q16777 HUMAN_Q6FI13 HUMAN_Q71UI9 HUMAN_Q7L7L0 HUMAN_Q8IUE6 HUMAN_Q93077 HUMAN_Q96QV6 HUMAN_Q9BTM1 HUMAN_Q9P0M6	TRYB2_Q57YA3 TRYB2_Q582M3	ARATH_O04848 ARATH_O23628 ARATH_O81826 ARATH_Q94F49 ARATH_Q9C681 ARATH_Q9C944 ARATH_Q9FJE8 ARATH_Q9LD28 ARATH_Q9LHQ5 ARATH_Q9LZ46 ARATH_Q9S9K7 ARATH_Q9SII0 ARATH_Q9T0H7	DICDI_Q54HV9 DICDI_Q54HW2 DICDI_Q54LA5 DICDI_Q54WG6	Ngru_XP_002672893.1 Ngru_XP_002675511.1 Ngru_XP_002679821.1 Ngru_XP_002680414.1	YEAST_P04911 YEAST_P04912 YEAST_Q12692	Bigna1_26990 Bigna1_48254 Bigna1_46712 Bigna1_56563 Bigna1_92772	Guith1_100176 Guith1_44948 Guith1_49238 Guith1_47177 Guith1_96636
	Histone 2B	H2B	Nucleosome complex		J8273_2342 J8273_6086 J8273_3402 J8273_7883	Cfrisia_1351 Cfrisia_3293 Cfrisia_5093	GL50803_121045 GL50803_121046	GL50581_3007	GMRT_13289 GMRT_14840	g604.t1	MONOS_2133 MONOS_2901 MONOS_321 MONOS_5027 MONOS_8879 MONOS_9813	SS50377_10199 SS50377_13020 SS50377_13474	TPC1_10365 TPC1_15280 TPC1_16620	TVAG_268820 TVAG_329270 TVAG_380920 TVAG_447850 TVAG_464720	HUMAN_O60814 HUMAN_P06899 HUMAN_P0C1H6 HUMAN_P23527 HUMAN_P33778 HUMAN_P62807 HUMAN_Q16778 HUMAN_Q5QNW6 HUMAN_Q7Z2G1 HUMAN_Q8N257 HUMAN_Q93079 HUMAN_Q96A08 HUMAN_Q99877 HUMAN_Q99880	TRYB2_Q384T0 TRYB2_Q389S0 TRYB2_Q389S5 TRYB2_Q389T1	ARATH_O23629 ARATH_P40283 ARATH_Q9FFC0 ARATH_Q9LFF6 ARATH_Q9LQQ4 ARATH_Q9LZ45 ARATH_Q9LZT0 ARATH_Q9SF55 ARATH_Q9SI96 ARATH_Q9ZUS0	DICDI_Q54BC2 DICDI_Q54LP8 DICDI_Q7KWR7	Ngru_XP_002669958.1 Ngru_XP_002677696.1	YEAST_P02293 YEAST_P02294	Bigna1_136283 Bigna1_42386 Bigna1_50018 Bigna1_68607 Bigna1_89316	Guith1_151175 Guith1_151176 Guith1_67040 Guith1_67045 Guith1_73477
	Histone 3	H3	Nucleosome complex		J8273_5025 J8273_5027 J8273_5939 J8273_5023 J8273_7228	Cfrisia_1124 Cfrisia_4557 Cfrisia_4903 Cfrisia_5186 CM_c4035.t1	GL50803_135231 GL50803_14212	GL50581_3258 GL50581_4513	GMRT_14272	g12135.t1 g8290.t1	MONOS_2914 MONOS_4343 MONOS_6699 MONOS_7757 MONOS_9021	SS50377_17319 SS50377_17333 SS50377_17340 SS50377_17344 SS50377_17654 SS50377_18134 SS50377_19121 SS50377_19122	TPC1_11484 TPC1_11887 TPC1_16088 TPC1_16161	TVAG_445270 TVAG_452730 TVAG_470690 TVAG_497330 TVAG_499020	HUMAN_A0A2R8Y7G9 HUMAN_P0DPK2 HUMAN_P68431 HUMAN_P84243 HUMAN_Q16695 HUMAN_Q5TEC6 HUMAN_Q71DI3	TRYB2_Q387X7 TRYB2_Q4GYX7	ARATH_P59169 ARATH_P59226 ARATH_Q9FKQ3 ARATH_Q9FX60 ARATH_Q9LR02	DICDI_O15819 DICDI_Q55BN9 DICDI_Q55BP0	Ngru_XP_002669596.1 Ngru_XP_002669896.1 Ngru_XP_002671547.1 Ngru_XP_002675062.1 Ngru_XP_002682446.1	YEAST_P61830	Bigna1_141571 Bigna1_39940 Bigna1_49481 Bigna1_50205 Bigna1_57231	Guith1_42430 Guith1_63927 Guith1_67334 Guith1_80321 Guith1_95420
	Histone 4	H4	Nucleosome complex		J8273_8068 J8273_6495 J8273_1646 J8273_7225	Cfrisia_1258 Cfrisia_1376 Cfrisia_1483 Cfrisia_3601	GL50803_135001 GL50803_135002 GL50803_135003	GL50581_1067 GL50581_988	GMRT_11432 GMRT_20537		MONOS_13751 MONOS_2067 MONOS_2791 MONOS_561 MONOS_7697		TPC1_12232	TVAG_414470 TVAG_445260 TVAG_452720 TVAG_470680 TVAG_499010	HUMAN_P62805 HUMAN_Q99525	TRYB2_Q57Z31 TRYB2_Q587H6	ARATH_P59259	DICDI_Q76NW2	Ngru_XP_002671423.1 Ngru_XP_002672210.1 Ngru_XP_002674149.1 Ngru_XP_002679793.1 Ngru_XP_002682624.1	YEAST_P02309	Bigna1_38173 Bigna1_38219 Bigna1_46709 Bigna1_56340	Guith1_109451 Guith1_144637 Guith1_70855 Guith1_74578 Guith1_95940
	E3 ubiquitin-protein ligase UHRF	UHRF	DNA methylation and histone modifications												HUMAN_Q96PU4 HUMAN_Q96T88
	SWI/SNF-related matrix-associated actin-dependent regulator of chromatin subfamily A containing DEAD/H box 1	SMRCD	DNA repair, ATP-dependent nucleosome-remodeling, Homologus recombination	ETL1, HEL1, SMARCAD1											HUMAN_Q9H4L7
	SWI/SNF-related matrix-associated actin-dependent regulator of chromatin aubfamily A member 6	Smarca6	Swi2/Snf2-like family												HUMAN_Q9NRZ9
	SWI/SNF-related matrix-associated actin-dependent regulator of chromatin subfamily A member 5	Smarca5	Swi2/Snf2-like family	SMCA5, Yeast ISWI											HUMAN_O60264			DICDI_Q54CI4		YEAST_P38144	Bigna1_45102
	Tyrosyl-DNA phosphodiesterase 1	TYDP1	crosslink repair	TDP1							MONOS_10975				HUMAN_Q9NUW8	TRYB2_Q586D1	ARATH_Q8H1D9			YEAST_P38319	Bigna1_60976 Bigna1_79402	Guith1_142267
	Protein CHROMATIN REMODELING 35	CHR35	Swi2/Snf2-like family, DNA damage response	DRD1													ARATH_Q9SIW2
Other DNA repair polymerases	DNA polymerase IV	DPO4	DNA polymerases involved in DNA repair	POL4																YEAST_P25615
	DNA polymerase kappa	PolK	Translesion DNA synthesis-replication	DNA Polymerase Kappa	J8273_6557	Cfrisia_336	GL50803_16810	GL50581_4208	GMRT_14131	g7630.t1		SS50377_14047	TPC1_10865 TPC1_17567	TVAG_062670 TVAG_177420	HUMAN_Q9UBT6	TRYB2_Q384G0 TRYB2_Q384G5 TRYB2_Q384G6 TRYB2_Q384G7 TRYB2_Q384G9 TRYB2_Q384H1	ARATH_Q6JDV7	DICDI_Q54KS3			Bigna1_20891 Bigna1_73187
	DNA polymerase subunit gamma-1	PolG	DNA polymerases involved in DNA repair	DPOG											HUMAN_P54098					YEAST_P15801
	DNA polymerase zeta catalytic subunit	PolZ	DNA polymerases involved in DNA repair	POLZ, REV3	J8273_2671	Cfrisia_1048 Cfrisia_969				g332.t1	MONOS_12039	SS50377_13679	TPC1_13306	TVAG_281750 TVAG_328140	HUMAN_O60673	TRYB2_Q57YY4	ARATH_Q766Z3	DICDI_Q55AZ3	Ngru_XP_002673282.1	YEAST_P14284	Bigna1_56701	Guith1_66627
	DNA polymerase beta	DPolB	DNA polymerase beta	POLB											HUMAN_P06746	TRYB2_D6XGL4		DICDI_Q1ZXF2			Bigna1_59196	Guith1_52423
	Polymerase theta	PolQ	Microhomology mediated end joining	Alternative end joining	J8273_3893					g1038.t1			TPC1_11413		HUMAN_O75417	TRYB2_Q385L3	ARATH_Q588V7	DICDI_Q86KS9	Ngru_XP_002681870.1		Bigna1_89639	Guith1_162401
	DNA repair protein REV1	Rev1	DNA polymerases involved in DNA repair, Translation synthesis, Base Excision repair: BER		J8273_6462	Cfrisia_786	GL50803_6918	GL50581_3454	GMRT_12053	g2321.t1 g3224.t1 g5267.t1	MONOS_13534 MONOS_3363	SS50377_16122	TPC1_16867	TVAG_564280	HUMAN_Q9UBZ9	TRYB2_Q4FKQ0	ARATH_A3EWL3		Ngru_XP_002675203.1 Ngru_XP_002677240.1	YEAST_P12689	Bigna1_21765	Guith1_65673
	DNApol-eta	PolH	DNA polymerases involved in DNA repair	RAD30											HUMAN_Q9Y253	TRYB2_Q38C71	ARATH_Q8H2D5			YEAST_Q04049	Bigna1_138867 Bigna1_44250 Bigna1_90681	Guith1_39857 Guith1_68814
Base and Nucleotide excision repair	DNA excision repair protein ERCC6 like	Ercc6-like	Base Excision Repair, BER	Rad26 like			GL50803_7890		GMRT_11837	g1476.t1 g2837.t1	MONOS_2005	SS50377_12629 SS50377_13451	TPC1_13746		HUMAN_Q2NKX8			DICDI_Q54IB7	Ngru_XP_002669740.1 Ngru_XP_002671073.1 Ngru_XP_002673181.1 Ngru_XP_002677202.1			Guith1_46943
	DNA excision repair protein Ercc-6-Like 2	Ercc6-like2	Base Excision Repair, BER	Rad26 like2											HUMAN_Q5T890
	7,8-dihydro-8-oxoguanine triphosphatase	8ODP	DNA repair	NUDT1						g6787.t1	MONOS_10689 MONOS_10912 MONOS_5465				HUMAN_P36639				Ngru_XP_002675704.1		Bigna1_72761
	8-oxoguanine DNA glycosylase	OGG1	Base Excision Repair, BER	8-oxoG glycosylase, MMH, MUTM, OGH1, N-glycosylase/DNA lyase											HUMAN_O15527	TRYB2_Q584D9	ARATH_Q9FNY7	DICDI_Q54CZ3	Ngru_XP_002680754.1	YEAST_P53397	Bigna1_142508 Bigna1_78051 Bigna1_88593
	Poly [ADP-ribose] polymerase	Parp1/Parp2/Parp3	Base Excision Repair, BER, NER	PARP1, PARP2, PARP3	J8273_7894 J8273_3405	Cfrisia_2843 Cfrisia_702					MONOS_11571 MONOS_13046 MONOS_2891 MONOS_3756 MONOS_7923 MONOS_8272				HUMAN_P09874 HUMAN_Q9UGN5 HUMAN_Q9Y6F1	TRYB2_Q57ZY1	ARATH_Q11207 ARATH_Q9FK91 ARATH_Q9ZP54	DICDI_Q54E42 DICDI_Q54HY5 DICDI_Q54X55 DICDI_Q54XI2 DICDI_Q8I7C6	Ngru_XP_002673125.1 Ngru_XP_002673922.1		Bigna1_145344 Bigna1_19838 Bigna1_58936 Bigna1_81907	Guith1_111089 Guith1_137559 Guith1_73506
	Uracil-DNA glycosylase	UNG	Base excision repair, BER		J8273_8830	Cfrisia_1933	GL50803_8770	GL50581_2689	GMRT_15569	g8221.t1	MONOS_1000	SS50377_13480	TPC1_13309	TVAG_320720	HUMAN_P13051	TRYB2_Q388K2	ARATH_Q9LIH6	DICDI_P53766 DICDI_Q1ZXM2	Ngru_XP_002677873.1 Ngru_XP_002679923.1	YEAST_P12887	Bigna1_38800 Bigna1_69972 Bigna1_86349 Bigna1_88916	Guith1_76600 Guith1_93006
	DNA-(apurinic or apyrimidinic site) lyase (1 and 2)	Apex1, Apex2	Base Excision Repair, BER	ape-1, ape-2, exoIII, APN1, APN2, Apurinic or Apyrimidinic Endodeoxyribonuclease 1, Apurinic or Apyrimidinic Endodeoxyribonuclease 2	J8273_5115	Cfrisia_2079	GL50803_9834	GL50581_829	GMRT_15169	g5299.t1		SS50377_14734	TPC1_16603 TPC1_20025	TVAG_015160 TVAG_116970	HUMAN_P27695 HUMAN_Q9UBZ4	TRYB2_Q57X31 TRYB2_Q383L5	ARATH_P45951 ARATH_Q5XF07 ARATH_F4JNY0	DICDI_P51173	Ngru_XP_002676078.1 Ngru_XP_002669590.1	YEAST_P38207	Bigna1_23370 Bigna1_91980 Bigna1_88870 Bigna1_91603	Guith1_64084 Guith1_78231
	DNA repair protein XRCC1	Xrcc1	Base Excision Repair, BER, Microhomology mediated end joining								MONOS_607				HUMAN_P18887		ARATH_Q24JK4	DICDI_Q86H44				Guith1_100252 Guith1_103430
	DNA ligase 3	DNLI3	Base Excision Repair, BER	LIG3											HUMAN_P49916			DICDI_Q54QM4	Ngru_XP_002669061.1 Ngru_XP_002669721.1
	Endonuclease III-like protein	NTH	Base Excision Repair, BER	NTHL	J8273_5357	Cfrisia_1776	GL50803_3595	GL50581_1578	GMRT_13231	g7419.t1	MONOS_7901	SS50377_19118	TPC1_15437	TVAG_113220 TVAG_210280 TVAG_210290 TVAG_447840	HUMAN_P78549	TRYB2_Q382X2	ARATH_B9DFZ0 ARATH_Q9SIC4	DICDI_Q86K43	Ngru_XP_002674335.1	YEAST_P31378 YEAST_Q08214	Bigna1_50850 Bigna1_86451	Guith1_43372 Guith1_54498
	Adenine DNA glycosylase	MutYH	Base Excision Repair, BER												HUMAN_Q9UIF7	TRYB2_Q383D4	ARATH_F4JRF4	DICDI_Q1ZXP7	Ngru_XP_002672346.1		Bigna1_82562	Guith1_43570
	DNA ligase 1	DNLI1	Base Excision Repair, BER	LIG1	J8273_0615 J8273_4317	Cfrisia_4164 Cfrisia_4969	GL50803_7649	GL50581_1804	GMRT_13943	g13775.t1 g2452.t1	MONOS_838	SS50377_10558	TPC1_16024	TVAG_162990	HUMAN_P18858	TRYB2_Q587E4	ARATH_F4I1P7 ARATH_Q42572	DICDI_Q869E1	Ngru_XP_002671362.1	YEAST_P04819	Bigna1_56071	Guith1_157730 Guith1_158553
	Single-strand selective monofunctional uracil DNA glycosylase	SMUG1	Base Excision Repair, BER												HUMAN_Q53HV7
	DNA repair protein RAD10	Rad10	Nucleotide excision repair: NER	ERCC1			GL50803_10677	GL50581_2678	GMRT_15884	g3816.t1	MONOS_16755			TVAG_093320	HUMAN_P07992	TRYB2_Q57V05	ARATH_Q9MA98	DICDI_Q55GG6	Ngru_XP_002669432.1	YEAST_P06838	Bigna1_77820	Guith1_69282
	General transcription and DNA repair factor IIH helicase subunit XPB/DNA repair helicase TFIIH P90	XPB	Nucleotide excision repair: NER	ScSSL2, Rad25, Ercc3	J8273_8163	Cfrisia_3392	GL50803_16512	GL50581_1439	GMRT_15100	g10127.t1	MONOS_13477	SS50377_12569	TPC1_16330 TPC1_17252	TVAG_044250 TVAG_167010	HUMAN_P19447	TRYB2_Q580W5	ARATH_Q38861 ARATH_Q9FUG4	DICDI_O00835	Ngru_XP_002674455.1 Ngru_XP_002683056.1	YEAST_Q00578	Bigna1_88846	Guith1_110061
	DNA repair protein complementing XP-A cells	XPA	Nucleotide excision repair: NER	Rad14											HUMAN_P23025					YEAST_P28519		Guith1_75956
	General transcription and DNA repair factor IIH helicase subunit XPD	XPD	Nucleotide excision repair: NER	Rad3, Ercc2	J8273_1831	Cfrisia_213	GL50803_4328	GL50581_2184	GMRT_13088	g4463.t1 g9652.t1	MONOS_1904	SS50377_10417 SS50377_18789	TPC1_17800	TVAG_023300 TVAG_442190	HUMAN_P18074	TRYB2_Q57YJ9	ARATH_Q8W4M7	DICDI_Q55G81	Ngru_XP_002674262.1	YEAST_P06839	Bigna1_41908	Guith1_160030
	DNA repair protein complementing XP-G cells	XPG	Nucleotide excision repair: NER	Rad2, Ercc5							MONOS_6667				HUMAN_P28715		ARATH_Q9ATY5	DICDI_Q54AQ1	Ngru_XP_002678672.1	YEAST_P07276	Bigna1_27145	Guith1_77362
	General transcription factor IIH subunit 1	GTF2H1	Nucleotide excision repair: NER	TFB1, TF2H1							MONOS_379				HUMAN_P32780		ARATH_Q3ECP0 ARATH_Q9M322	DICDI_Q55FP1	Ngru_XP_002683024.1	YEAST_P32776	Bigna1_69705 Bigna1_91555	Guith1_147800
	UV excision repair protein RAD23 homolog	Rad23	Nucleotide excision repair: NER	RAD23A, RAD23B, RAD23C, RAD23D	J8273_0702	Cfrisia_5632					MONOS_16200 MONOS_318 MONOS_3319 MONOS_6516 MONOS_9300			TVAG_151070 TVAG_193400 TVAG_314950 TVAG_392980	HUMAN_P54725 HUMAN_P54727	TRYB2_Q580M6 TRYB2_Q587D1	ARATH_Q84L30 ARATH_Q84L31 ARATH_Q84L32 ARATH_Q84L33	DICDI_Q54LV1	Ngru_XP_002682349.1	YEAST_P32628	Bigna1_88414	Guith1_111046 Guith1_166946 Guith1_64501
	DNA repair protein complementing XP-C cells/RAD54	XPC/Rad4	Nucleotide excision repair: NER	Rad4, mus101											HUMAN_Q01831	TRYB2_Q38DK1	ARATH_Q8W489	DICDI_Q1ZXA6	Ngru_XP_002681718.1	YEAST_P14736	Bigna1_140277	Guith1_103487 Guith1_137564
	DNA excision repair protein ERCC6	CSB	Nucleotide excision repair: NER	Rad26, Ercc6	J8273_0339	Cfrisia_1394	GL50803_87205	GL50581_213	GMRT_11981	g7596.t1	MONOS_620	SS50377_12675	TPC1_10985	TVAG_116180	HUMAN_Q03468	TRYB2_Q57UN8	ARATH_Q9ZV43	DICDI_Q54TY2	Ngru_XP_002669658.1	YEAST_P40352	Bigna1_28892
	DNA excision repair protein ERCC-8	CSA	Nucleotide excision repair: NER	CKN1, Rad28, Ercc8											HUMAN_Q13216			DICDI_Q551N8		YEAST_Q12021
	DNA repair endonuclease XPF	XPF	Nucleotide excision repair: NER	ERCC4, ScRad1, DmMei-9	J8273_8305	Cfrisia_3657	GL50803_5925	GL50581_3310	GMRT_10811	g2951.t1 g5738.t1	MONOS_7037	SS50377_10559 SS50377_18698	TPC1_11881	TVAG_447530	HUMAN_Q92889	TRYB2_Q57U99	ARATH_Q9LKI5	DICDI_Q54PN5	Ngru_XP_002682125.1 Ngru_XP_002682126.1	YEAST_P06777	Bigna1_73579
	General transcription factor IIH subunit 2	TF2H2	Nucleotide excision repair: NER	GTF2H2	J8273_5106	Cfrisia_352	GL50803_15000	GL50581_3396	GMRT_13349	g64.t1	MONOS_1092	SS50377_12718	TPC1_16200	TVAG_100760 TVAG_290240	HUMAN_Q13888 HUMAN_Q6P1K8	TRYB2_Q57TV9	ARATH_Q9ZVN9	DICDI_Q86KZ2	Ngru_XP_002682998.1	YEAST_Q04673	Bigna1_92557	Guith1_139251
	DNA damage-binding protein 1	DDB1	Nucleotide excision repair: NER	DDB1A, DDB1B	J8273_1548	Cfrisia_4082					MONOS_16754			TVAG_353390	HUMAN_Q16531	TRYB2_Q586I3	ARATH_O49552 ARATH_Q9M0V3	DICDI_B0M0P5	Ngru_XP_002681776.1		Bigna1_91456	Guith1_158867
	UV-stimulated scaffold protein A	UVSSA	Nucleotide excision repair: NER												HUMAN_Q2YD98		ARATH_Q9M358	DICDI_Q55EZ8	Ngru_XP_002678750.1
DNA damage reversal	Activating signal cointegrator 1 complex subunit 1	Ascc1	DNA damage reversal								MONOS_12901			TVAG_026320	HUMAN_Q8N9N2	TRYB2_Q580Y1
	Activating signal cointegrator 1 complex subunit 2	Ascc2	DNA damage reversal												HUMAN_Q9H1I8			DICDI_Q54VC4	Ngru_XP_002681769.1		Bigna1_83839	Guith1_140377
	Activating signal cointegrator 1 complex subunit 3	Ascc3	DNA damage reversal		J8273_3500	Cfrisia_2167				g960.t1 g961.t1	MONOS_9978	SS50377_11141	TPC1_10137 TPC1_10753	TVAG_190620 TVAG_227750 TVAG_485440	HUMAN_Q8N3C0	TRYB2_Q385X9		DICDI_Q54G57	Ngru_XP_002670349.1		Bigna1_77447	Guith1_70553
	Methylated-DNA--protein-cysteine methyltransferase	MGMT	DNA damage reversal												HUMAN_P16455
	RNA demethylase ALKBH5	ALKB5	DNA damage reversal	ALKBH5											HUMAN_Q6P6C2
	DNA oxidative demethylase ALKBH2	ALKB2	DNA damage reversal	ALKBH2											HUMAN_Q6NS38		ARATH_Q9SIE0		Ngru_XP_002672465.1 Ngru_XP_002677375.1 Ngru_XP_002681241.1 Ngru_XP_002681296.1		Bigna1_25145 Bigna1_25582	Guith1_149970
	Alpha-ketoglutarate-dependent dioxygenase alkB homolog 3	ALKB3	DNA damage reversal	ALKBH3											HUMAN_Q96Q83						Bigna1_77192 Bigna1_87291 Bigna1_88536	Guith1_103750
TOR signaling pathway	Regulatory-associated protein of TOR 1	RTOR1	TOR regulator	RAPTOR1A,RAPTOR1B, MAPKAP1, SIN1, MIP1	J8273_0044	Cfrisia_4283	GL50803_16734	GL50581_4393	GMRT_11991	g7808.t1	MONOS_2198			TVAG_068920 TVAG_388900 TVAG_432270 TVAG_485180 TVAG_583210	HUMAN_Q8N122	TRYB2_Q387I9	ARATH_Q93YQ1 ARATH_Q9LZW9	DICDI_Q55BR7	Ngru_XP_002674786.1	YEAST_P38873	Bigna1_37264 Bigna1_39237	Guith1_81643
	Serine/threonine-protein kinase TOR	TOR	Element of TOR complex	FKBP, FRAP1, FRAP2, RAFT2, mTOR, TOR1, TOR2	J8273_4248	Cfrisia_2655	GL50803_35180	GL50581_3614	GMRT_11285	g1571.t1 g254.t1 g3896.t1	MONOS_12697 MONOS_15383 MONOS_875	SS50377_10610 SS50377_18530	TPC1_12010 TPC1_14551 TPC1_15788	TVAG_040340 TVAG_069490 TVAG_087200 TVAG_235060 TVAG_239190 TVAG_271190 TVAG_305430 TVAG_327580 TVAG_453520 TVAG_125480 TVAG_212750 TVAG_232830 TVAG_422770	HUMAN_P42345	TRYB2_Q38AC2 TRYB2_Q57UT3	ARATH_Q9FR53	DICDI_Q86C65	Ngru_XP_002674657.1	YEAST_P32600 YEAST_P35169	Bigna1_87739 Bigna1_75933	Guith1_138504
	Protein MEI2-like 2	AML2	TOR Substrate/meiosis signaling	MEI2, ML2													ARATH_Q9SJG8
	Regulatory protein NPR2	NPR	GATOR complex blocks TORC1 complex triggering meiosis in opistokonta	ANPRB, AMDM, NPR1, NPR2													ARATH_P93002 ARATH_Q9SZI3
	GATOR complex protein DEPDC5	DEPDC5	GATOR complex blocks TORC1 complex triggering meiosis in opistokonta	GATOR complex protein IML1											HUMAN_O75140	TRYB2_Q57YE8			Ngru_XP_002681659.1	YEAST_P47170	Bigna1_71663
	TIP41-like protein	TIPRL	TOR Signaling Pathway Regulator-Like	TIPRL1, TIP41											HUMAN_O75663		ARATH_Q8VXY4	DICDI_Q54MI6	Ngru_XP_002678256.1	YEAST_Q12199	Bigna1_74995	Guith1_46388
	Target of rapamycin complex subunit lst8/LST8-like	Lst8/Lst8-like	TOR complex	GBL/POP3, TORC subunit lst8 (mTORC1 and mTORC2), mLST8		Cfrisia_5383	GL50803_17353	GL50581_753	GMRT_13122	g2894.t1	MONOS_484	SS50377_14740	TPC1_11082	TVAG_237930 TVAG_442890 TVAG_475650	HUMAN_Q9BVC4	TRYB2_Q387V0	ARATH_F4IIK6 ARATH_Q9LV27	DICDI_Q54D08	Ngru_XP_002680574.1	YEAST_P41318	Bigna1_92596	Guith1_63812
	Rapamycin-insensitive companion of mTOR	Rictr	TOR regulator	AVO3, RICTOR, TSC11	J8273_0358	Cfrisia_2123	GL50803_42676	GL50581_650	GMRT_12072	g2072.t1				TVAG_028670 TVAG_028920 TVAG_212360 TVAG_259950 TVAG_488400	HUMAN_Q6R327	TRYB2_Q57YZ3		DICDI_O77203	Ngru_XP_002683341.1	YEAST_P40061	Bigna1_125578 Bigna1_66212
	Nitrogen permease regulator 3	NPR3	GATOR complex blocks TORC1 complex triggering meiosis in opistokonta	Npr3p											HUMAN_Q12980				Ngru_XP_002676972.1	YEAST_P38742	Bigna1_138135	Guith1_139630
	Target of rapamycin complex 2 subunit AVO1	AVO1	mTORC2 subunit SIN1	MAPKAP1, AVO1, SIN1											HUMAN_Q9BPZ7					YEAST_Q08236
	Hamartin	TSC1	subunit of TCS1-TCS2 complex (TOR pathway)	hamartin, TCS1											HUMAN_Q92574
	Tuberin	TSC2	subunit of TCS1-TCS2 complex (TOR pathway)												HUMAN_P49815
	Ragulator complex protein LAMTOR5	LTOR5	Ragulator complex protein LAMTOR5	HBXIP, XIP											HUMAN_O43504			DICDI_Q54QW5
Meiosis	Meiosis-specific serine/threonine-protein kinase MEK1	Mek1	Meiosis-specific serine/threonine-protein kinase MEK1																	YEAST_P24719
	Gamete expressed 1	Gex1	Nuclear fusion	KAR5	J8273_0069	Cfrisia_487	GL50803_5536	GL50581_3767	GMRT_20199 GMRT_20508 GMRT_20520 GMRT_23984 GMRT_24442	g3792.t1	MONOS_1395 MONOS_16183 MONOS_16630 MONOS_16849			TVAG_093800 TVAG_115410 TVAG_303400		TRYB2_Q38EN8	ARATH_Q681K7	DICDI_Q54JR8	Ngru_XP_002683391.1		Bigna1_82799 Bigna1_82800 Bigna1_87661
	Protein PRD1	PRD1	Meiotic DBS induction, AtSpo11-1 accessory protein	MPS1													ARATH_O23277
	Catsper 1	CatSper1	sperm maturation, motility, and capacitation		J8273_4240	Cfrisia_1042									HUMAN_Q8NEC5
	Catsper 2	CatSper2	sperm maturation, motility, and capacitation		J8273_5896	Cfrisia_1893									HUMAN_Q96P56
	Catsper 3	CatSper3	sperm maturation, motility, and capacitation		J8273_4224 J8273_3368										HUMAN_Q86XQ3
	Catsper 4	CatSper4	sperm maturation, motility, and capacitation		J8273_2017 J8273_3925	Cfrisia_2734									HUMAN_Q7RTX7
	Catsper B	CatSper beta	sperm maturation, motility, and capacitation		J8273_1075	Cfrisia_5127									HUMAN_Q9H7T0
	Catsper Delta and Epsilon	CatSper delta and epsilon	sperm maturation, motility, and capacitation		J8273_7082 J8273_8524	Cfrisia_693 Cfrisia_5429									HUMAN_Q86XM0 HUMAN_Q5SY80
	Catsper G	CatSper gamma	sperm maturation, motility, and capacitation		J8273_7043	Cfrisia_281									HUMAN_Q6ZRH7
	Tiny macrocysts protein B/Tiny macrocysts protein B-like	tmcB/tmcB-like	cAMP pathway		J8273_4537 J8273_6152 J8273_0259 J8273_3838 J8273_1439 J8273_0761 J8273_0154 J8273_1642 J8273_6380 J8273_7240 J8273_1763 J8273_7789	Cfrisia_1601 Cfrisia_3018 Cfrisia_5191 Cfrisia_5586												DICDI_Q5FBC3 DICDI_Q5FBC4 DICDI_Q54HV3 DICDI_Q54IC4 DICDI_Q54IC7 DICDI_Q54SE9 DICDI_Q550Y1 DICDI_Q54IC6
	TPR repeat-containing protein ZIP4	Zip4L	Synaptonemal (ZMM) complex protein	ZIP4, Spo22, Zyp4, Tex11, Testis-expressed protein 11													ARATH_B0M1H3
	Chromosome stability protein 9	CST9	Synaptonemal complex protein	ZIP3																YEAST_Q06032
	ATP-dependent DNA helicase MER3/ATP-dependent DNA helicase MER3-like	Hfm1/Hfm1-like	meiosis specific homologous recombination	MER3, ROCK-N-ROLLERS, RCK1	J8273_7222	Cfrisia_4226				g217.t1	MONOS_11463			TVAG_292060	HUMAN_A2PYH4		ARATH_Q5D892			YEAST_P51979
	Hapless 2	Hap2	Membrane fusion	GCS1	J8273_7461	Cfrisia_1404				g3620.t1	MONOS_2438					TRYB2_Q389Q2	ARATH_F4JP36	DICDI_Q559R5 DICDI_Q75JL6	Ngru_XP_002674350.1
	Testis-expressed protein 11	Tex11	Synaptonemal (ZMM) complex protein	Spo22, Zyp4, Testis-expressed protein 11											HUMAN_Q8IYF3
	Testis-expressed protein 12	Tex12	Synaptonemal complex												HUMAN_Q9BXU0
	Meiotic nuclear division protein 1 homolog	Mnd1	Homologus recombination, meiosis specific	GAJ, mcp7			GL50803_6626	GL50581_3687			MONOS_9105			TVAG_214030	HUMAN_Q9BWT6	TRYB2_Q385K1	ARATH_Q8GYD2		Ngru_XP_002679448.1		Bigna1_85359	Guith1_104168
	Homologous-pairing protein 2 homolog	Hop2	Homologus recombination, meiosis specific	TBP1, AHP2, meu13, TBP-1 interacting protein, PSMC3IP	J8273_1992	Cfrisia_5231	GL50803_17044	GL50581_3908	GMRT_12392 GMRT_12638	g2291.t1 g7478.t1	MONOS_10125	SS50377_13148 SS50377_15368	TPC1_13125	TVAG_058400 TVAG_151700	HUMAN_Q9P2W1	TRYB2_Q585V2	ARATH_Q9FX64	DICDI_Q54UM1	Ngru_XP_002669742.1 Ngru_XP_002683261.1	YEAST_P53187	Bigna1_127548
	Meiosis inhibitor protein 1	Mei1	HR: Homologous recombination												HUMAN_Q5TIA1
	Synaptonemal complex protein 1	SYCP1	meiosis-specific Synaptonemal complex protein	Synaptonemal complex protein ZYP1, ZEP, ZYP, ZIP1													ARATH_Q9LME2
	Synaptonemal complex protein 2	SYCP2	meiosis-specific Synaptonemal complex protein	Scp2											HUMAN_Q9BX26		ARATH_P61430
	Synaptonemal complex protein 3	SYCP3	Synaptonemal complex protein 3	Sycp3, Scp3											HUMAN_Q8IZU3
	HORMAD1	HORMAD1	Surveillance during meiotic prophase by recruiting ATR	Hop1	J8273_0746										HUMAN_Q86X24
	HORMAD2	HORMAD2	Surveillance during meiotic prophase by recruiting ATR												HUMAN_Q8N7B1
