# Supplementary material for: Genomic analysis finds no evidence of canonical eukaryotic DNA processing complexes in a free-living protist
Source: Nat Commun. 2021 Oct 14;12:6003. doi: 10.1038/s41467-021-26077-2 (PMC8516963; doi:10.1038/s41467-021-26077-2)
Supplement: Supplementary file 6 — Supplementary Data 3 [file 41467_2021_26077_MOESM6_ESM.xlsx]

## Sheet: Supplementary Data 3
Supplementary Data 3 Additional genomes queried during the searches for ORC, Cdc6 and Ndc80 proteins. *Orc1/Cdc6-like
Annotation	Name	Notes	Encephalitozoon intestinalis	Encephalitozoon cuniculi	Trachipleistophora hominis	Hanseniaspora guilliermondii	Hanseniespora opuntiae	Hanseniaspora osmophila	Hanseniaspora uvarum	Hanseniaspora valbyensis	Tritrichomonas foetus	Galaxea fascicularis	Fungia sp.	Goniastrea aspera	Acropora tenuis	Symbiodinium kawagtii	Symbiodinium goreaui
Origin recognition complex subunit 1, Cell division control protein 6 homolog or Origin recognition complex subunit 1/Cdc6-like	Orc1, Cdc6 or Orc1/Cdc6-like	ORC complex	ADM12151.1 ADM11236.1	CAD26993.1 CAD26247.1	ELQ75950.1	SGZ38971.1 SGZ41056.1	OEJ91072.1 OEJ87472.1	OEJ85984.1 OEJ86228.1	OEJ88747.1	OBA28692.1 OBA26220.1	OHT04552.1	gfas1.m1.15882.m1 gfas1.m1.9863.m1	ffun1.m4.9133.m1 ffun1.m4.21733.m1	gasp1.m3.25456.m1	aten.0.1.m1.7176.m1 aten.0.1.m1.36525.m1	SymbF.scaffold169.19
Origin recognition complex subunit 2	Orc2	ORC complex	ADM12433.1	CAD25832.1	ELQ75030.1	SGZ41135.1	OEJ83473.1	OEJ81026.1	OEJ92085.1	OBA27482.1	OHT11641.1	gfas1.m1.20659.m1	ffun1.m4.3734.m1	gasp1.m3.15977.m1 gasp1.m3.15978.m1	aten.0.1.m1.23168.m1
Origin recognition complex subunit 3	Orc3	ORC complex						OEJ81044.1			OHS95910.1	gfas1.m1.13717.m1	ffun1.m4.17366.m1 ffun1.m2b.21376.m1	gasp1.m3.16007.m1	aten.0.1.m1.30239.m1 aten.0.1.m1.22132.m1		SymbC1.scaffold6380.1
Origin recognition complex subunit 4	Orc4	ORC complex		CAD26253.1		SGZ41385.1	OEJ92243.1	OEJ81983.1	OEJ80305.1	OBA28188.1	OHT01703.1	gfas1.m1.22957.m1	ffun1.m4.4321.m1	gasp1.m3.7051.m1		SymbF.scaffold3772.5	SymbC1.scaffold5330.1
Origin recognition complex subunit 5	Orc5	ORC complex				SGZ40809.1	OEJ91329.1	OEJ86078.1	OEJ92691.1	OBA25406.1		gfas1.m1.5760.m1	ffun1.m4.21114.m1	gasp1.m3.27975.m1	aten.0.1.m1.37004.m1
Origin recognition complex subunit 6	Orc6	ORC complex											ffun1.m4.8622.m1 ffun1.m4.8623.m1	gasp1.m3.19052.m1	aten.0.1.m1.3447.m1
Ndc80	Ndc80	Kinetochore	ADM12402.1	CAD25800.1	ELQ75423.1			OEJ81871.1			OHS95249.1	gfas1.m1.9553.m1	ffun1.m2b.17909.m1 ffun1.m4.33996.m1	gasp1.m1b.20416.m1	aten.0.1.m1.2863.m1	SymbF.scaffold399.1
Nuf2	Nuf2	Kinetochore	ADM12298.2	CAD27141.1	ELQ75293.1			OEJ81850.1			OHS97891.1	gfas1.m1.5021.m1	ffun1.m4.30263.m1	gasp1.m3.6323.m1	aten.0.1.m1.22768.m1	SymbF.scaffold2799.3	SymbC1.scaffold11605.1
Spc25	Spc25	Kinetochore	ADM12611.2	CAD26033.2							OHT17599.1	gfas1.m1.15520.m1	ffun1.m4.3120.m1	gasp1.m3.21991.m1	aten.0.1.m1.2550.m1	SymbF.scaffold2111.1	SymbC1.scaffold9020.3
Spc24	Spc24	Kinetochore
