# Supplementary material for: Genomic analysis finds no evidence of canonical eukaryotic DNA processing complexes in a free-living protist
Source: Nat Commun. 2021 Oct 14;12:6003. doi: 10.1038/s41467-021-26077-2 (PMC8516963; doi:10.1038/s41467-021-26077-2)
Supplement: Supplementary file 7 — Supplementary Data 4 [file 41467_2021_26077_MOESM7_ESM.xlsx]

## Sheet: Supplementary Data 4
Supplementary Data 4 Spindle assembly, kinetochore and APC/C orthologs in 18 diverse eukaryotic genomes.
Notes: 1) Some publicly available sequeces reported in this table were manually reannotated and are available at doi:10.5061/dryad.wh70rxwnv and 2) published accessions for T. brucei, A. thaliana, D. discoideum, S. cerevisiae, N. gruberi, H. sapiens are prefixed in the table to facilitate reading (i.e., TRYB2_, ARATH_, DICDI_,YEAST_, Ngru_, HUMAN_).
Complex or structure	Aliases	C. membranifera	C. frisia	G. intestinalis AssemblageA	G. intestinalis B-50581	G. muris	K. bialata	M. exilis	S. salmonicida	Trepomonas sp. PC1	T. vaginalis	H. sapiens	S. cerevisiae	D. discoideum	B. natans	G. theta	A. thaliana	N. gruberi	T. brucei	Aurantiochytriu limacum
CPC	Incenp	J8273_4618 J8273_2582 J8273_0225	Cfrisia_134	GL50803_8512	GINT_B_Incenp_predicted_de_novo	GMRT_14969			SS50377_18477	TPC1_13332	TVAG_296950 TVAG_159870 TVAG_079220 TVAG_267190 TVAG_393930 TVAG_058760 TVAG_191360	HUMAN_Q9NQS7	YEAST_P38283	DICDI_Q55GF9	BNAT021651		ARATH_Q9FM57	Ngru_XP_002678101.1	TRYB2_Q586F4	ALIM009653
CPC	Survivin							MONOS_10839				HUMAN_O15392	YEAST_P47134		BNAT003956	Guith1_152546 Guith1_44246		Ngru_XP_002683368.1
CPC	Sgo											HUMAN_Q562F6 HUMAN_Q5FBB7	YEAST_Q08490				ARATH_F4J3S1 ARATH_Q0WTB8
CPC	Aurora	J8273_0990	Cfrisia_4863	GL50803_5358	GL50581_494	GMRT_12378	g5150.t1	MONOS_14859	SS50377_15398	TPC1_11546	TVAG_047030 TVAG_030770 TVAG_475150 TVAG_050080 TVAG_300450	HUMAN_O14965 HUMAN_Q96GD4 HUMAN_Q9UQB9	YEAST_P38991	DICDI_Q54WX4	BNAT007205	Guith1_76267 Guith1_158596	ARATH_Q683C9 ARATH_Q9M077 ARATH_O64629	Ngru_XP_002677552.1 Ngru_XP_002676566.1	TRYB2_Q57WC8 TRYB2_Q38FY2 TRYB2_Q384J7	ALIM007106 ALIM009813 ALIM009814 ALIM009815
CPC	Borealin										TVAG_271150 TVAG_324790 TVAG_492940 TVAG_171820 TVAG_244260	HUMAN_Q53HL2	YEAST_Q3E7Y6	DICDI_Q54MT6	BNAT012863	Guith1_108240	ARATH_F4JW44	Ngru_XP_002683159.1		ALIM007152
CCAN	CenpA	J8273_4235		GL50803_20037	GL50581_2099	GMRT_15577	g1148.t1 g8290.t1 g10984.t1 g12135.t1 g16746 g14149.t1		SS50377_18777		TVAG_224460	HUMAN_P49450	YEAST_P36012	DICDI_Q54F38	BNAT014499	Guith1_80321 Guith1_42430	ARATH_Q8RVQ9	Ngru_XP_002681626.1		ALIM001341
CCAN	CenpC						g703.t1				TVAG_018410	HUMAN_Q03188	YEAST_P35201		BNAT021618	Guith1_104032 Guith1_135067 Guith1_103251	ARATH_Q66LG9	Ngru_XP_002679070.1		ALIM_CENPC
CCAN	CenpH											HUMAN_Q9H3R5	YEAST_Q12262	DICDI_Q54F35		Guith1_162631_reannotated				ALIM011295
CCAN	CenpI							MONOS_11357				HUMAN_Q92674	YEAST_Q12748	DICDI_Q54EX4		Guith1_de_novo_predicted				ALIM_CENPI
CCAN	CenpK							MONOS_15065				HUMAN_Q9BS16	YEAST_P47167	DICDI_Q55GT6		Guith1_137334				ALIM009236
CCAN	CenpM											HUMAN_Q9NSP4		DICDI_Q54YR3						ALIM006604
CCAN	CenpL							MONOS_1288				HUMAN_Q8N0S6	YEAST_P38265	DICDI_Q54F61						ALIM000349
CCAN	CenpN							MONOS_8331				HUMAN_Q96H22	YEAST_P38907	DICDI_Q55GN1_reannotated						ALIM001720
CCAN	CenpO											HUMAN_Q9BU64	YEAST_Q06675	DICDI_Q555U0			ARATH_Q8GUP4			ALIM013910
CCAN	CenpP											HUMAN_Q6IPU0	YEAST_Q02732	DICDI_Q54EN5						ALIM010576
CCAN	CenpQ											HUMAN_Q7L2Z9	YEAST_P53298							ALIM000084
CCAN	CenpU											HUMAN_Q71F23	YEAST_P38313							ALIM010127
CCAN	CenpT											HUMAN_Q96BT3	YEAST_P43618							ALIM_CENPT ALIM010127
CCAN	CenpW											HUMAN_Q5EE01_reannotated	YEAST_Q2V2P8							ALIM000219
CCAN	CenpX										TVAG_062840 TVAG_408150	HUMAN_A8MT69	YEAST_Q3E829	DDIS_CENPX_predicted_de_novo	BNAT006172		ARATH_Q8L7N3			ALIM_CENPX
CCAN	CenpS							MONOS_1926			TVAG_137280 TVAG_063810	HUMAN_Q8N2Z9	YEAST_Q3E835	DICDI_Q54PV0	BNAT014613		ARATH_Q9FI55			ALIM013945
CCAN	Nkp1												YEAST_Q12493
CCAN	Nkp2												YEAST_Q06162
Mis12-associated	Mis12										TVAG_222860	HUMAN_Q9H081	YEAST_P39731	DICDI_Q54Q64		Guith1_101910	ARATH_Q2V0Z5	Ngru_XP_002683194.1		ALIM_MIS12
Mis12-associated	Nnf1										TVAG_103790	HUMAN_Q6P1K2	YEAST_P47149	DICDI_Q54WN4		Guith1_119927	ARATH_Q8LAF5			ALIM009803
Mis12-associated	Nsl1											HUMAN_Q96IY1	YEAST_Q12143	DICDI_Q556H1		Guith1_155418	ARATH_Q6AWV5			ALIM012593
Mis12-associated	Dsn1											HUMAN_Q9H410	YEAST_P40568	DICDI_Q54DG3	BNAT017957	Guith1_139820	ARATH_Q8LF87	Ngru_XP_002672832.1		ALIM013478
Mis12-associated	Csm1												YEAST_P25651	DICDI_Q54BH4	BNAT016732		ARATH_Q9LJZ4			ALIM000306
Ndc80 Complex	Ndc80						g11705.t1		SS50377_16293	TPC1_14929	TVAG_479740	HUMAN_O14777	YEAST_P40460	DICDI_Q54QB4	BNAT016624	Guith1_152754	ARATH_Q9M1G5	Ngru_XP_002668248.1_reannotated		ALIM_NDC80
Ndc80 Complex	Spc24			GL50803_8135 GL50803_15367	GL50581_1409 GL50581_3720	GMRT_13346	g5360.t1	MONOS_12939	SS50377_14513	TPC1_14872	TVAG_276720 TVAG_097750 TVAG_056560	HUMAN_Q8NBT2	YEAST_Q04477	DICDI_Q54Q87	BNAT002031	Guith1_133800	ARATH_Q67XT3 ARATH_F4K9F4			ALIM007184
Ndc80 Complex	Spc25			GL50803_2833	GL50581_2751	GMRT_16083	g1621.t1		SS50377_14174	TPC1_15601	TVAG_498460	HUMAN_Q9HBM1	YEAST_P40014	DICDI_Q54Q96	BNAT009317	Guith1_113666	ARATH_Q93VK9	Ngru_XP_002680711.1		ALIM005987
Ndc80 Complex	Nuf2			GL50803_17472	GL50581_3772	GMRT_11155	g4771.t1	MONOS_9467	SS50377_18250 SS50377_10537	TPC1_12120	TVAG_375320	HUMAN_Q9BZD4	YEAST_P33895	DICDI_Q54WM1	BNAT_NUF2	Guith1_98317	ARATH_Q8RXJ0	Ngru_NUF2_de_novo_predicted		ALIM009535
Ska Complex	Ska1							MONOS_12305				HUMAN_Q96BD8				Guith1_163934	ARATH_Q9LZZ7			ALIM002663
Ska Complex	Ska2										TVAG_216190	HUMAN_Q8WVK7		DDIS_SKA2_de_novo_predicted		Guith1_100597	ARATH_Q9SK36			ALIM005427
Ska Complex	Ska3							MONOS_10956			TVAG_282850	HUMAN_Q8IX90				Guith1_141024	ARATH_Q8GYE1			ALIM002538
Dam1/DASH Complex	Dam1												YEAST_P53267		BNAT001096	Guith1_161926				ALIM013093
Dam1/DASH Complex	Duo1												YEAST_P53168		BNAT015670
Dam1/DASH Complex	Hsk3												YEAST_P69852
Dam1/DASH Complex	Ask1												YEAST_P35734		BNAT000689	Guith1_134452				ALIM013961
Dam1/DASH Complex	Spc19												YEAST_Q03954
Dam1/DASH Complex	Spc34												YEAST_P36131			Guith1_136767				ALIM006002
Dam1/DASH Complex	Dad1												YEAST_Q12248		BNAT007124	Guith1_de_novo_predicted
Dam1/DASH Complex	Dad2												YEAST_P36162		BNAT004634					ALIM_DAD2_de_novo_predicted
Dam1/DASH Complex	Dad3												YEAST_P69850		BNAT_DAD3_de_novo_predicted	Guith1_102593				ALIM005253
Dam1/DASH Complex	Dad4												YEAST_P69851							ALIM005751
Kinesin	CenpE											HUMAN_Q02224		DICDI_Q6S001 DICDI_Q54NP8	BNAT000466 BNAT018008 BNAT011946 BNAT002606	Guith1_64226	ARATH_Q9S7P3 ARATH_F4J2K4 ARATH_F4JQ51 ARATH_Q9FIG8 ARATH_F4J394 ARATH_F4JZ68 ARATH_F4JUI9 ATHA011455 ARATH_F4IGL2 ARATH_Q8LNZ2 ARATH_Q8W5R5 ARATH_Q9SJU0 ARATH_Q8W5R6 ARATH_F4K3X8 ARATH_F4J8L3	Ngru_XP_002675060.1 Ngru_XP_002670651.1		ALIM009226 ALIM005280 ALIM013768 ALIM002064 ALIM007034
APC/C - platform	Apc1	J8273_1320	Cfrisia_169				g1249.t1	MONOS_751			TVAG_486990	HUMAN_Q9H1A4	YEAST_P53886	DICDI_Q54NC6	BNAT020153	Guith1_118345	ARATH_Q9FFF9	Ngru_XP_002683303.1	TRYB2_Q584X1	ALIM010960
APC/C - platform	Apc4							MONOS_5986			TVAG_315960	HUMAN_Q9UJX5	YEAST_Q04601	DICDI_Q54NI1	BNAT016827	Guith1_134093	ARATH_O65418		TRYB2_Q385K9	ALIM005091
APC/C - platform	Apc5											HUMAN_Q9UJX4	YEAST_Q08683	DICDI_Q54VV5	BNAT010127	Guith1_137419	ARATH_Q8H1U4			ALIM012037
APC/C - platform	Apc15											HUMAN_P60006	YEAST_P40577			Guith1_109094	ARATH_Q8LC33			ALIM014004
APC/C - arc	Apc3	J8273_5994	Cfrisia_1468					MONOS_1909 MONOS_1910			TVAG_196160 TVAG_390370	HUMAN_P30260	YEAST_P38042	DICDI_Q54J83	BNAT020808	Guith1_88045	ARATH_Q8LGU6 ARATH_Q06AN9	Ngru_XP_002683236.1	TRYB2_Q389U4	ALIM001933
APC/C - arc	Apc6	J8273_1876	Cfrisia_3640				g4386.t1				TVAG_253670 TVAG_378330	HUMAN_Q13042	YEAST_P09798	DICDI_Q1ZXE6	BNAT006498	Guith1_161443	ARATH_B3DNN5	Ngru_XP_002683157.1	TRYB2_Q584U1	ALIM004410
APC/C - arc	Apc7										TVAG_172700 TVAG_244480 TVAG_086230	HUMAN_Q9UJX3		DICDI_Q54D58	BNAT005138	Guith1_110228	ARATH_Q8VY89	Ngru_XP_002682953.1		ALIM013529
APC/C - arc	Apc8	J8273_8301	Cfrisia_767				g5324.t1 g6252.t1 g7849.t1	MONOS_3444			TVAG_379970	HUMAN_Q9UJX2	YEAST_P16522	DICDI_Q86B11	BNAT013716	Guith1_144699	ARATH_Q9STS3	Ngru_XP_002677744.1	TRYB2_Q4GYI6	ALIM010605
APC/C - arc	Apc12											HUMAN_Q8NHZ8	YEAST_P14724	DICDI_Q54C30	BNAT005343					ALIM005633
APC/C - arc	Apc13											HUMAN_Q9BS18	YEAST_Q12379	DICDI_Q54YW2	BNAT020712	Guith1_156294	ARATH_Q8L981	Ngru_XP_002681349.1
APC/C - catalytic core	Apc2	J8273_0920	Cfrisia_356					MONOS_5088			TVAG_225020	HUMAN_Q9UJX6	YEAST_Q12440	DICDI_Q551S9	BNAT008055	Guith1_101196	ARATH_Q8H1U5	Ngru_XP_002681494.1	TRYB2_Q38DN8	ALIM001401
APC/C - catalytic core	Apc10	J8273_1649 J8273_0319 J8273_4130	Cfrisia_4815 Cfrisia_3434				g718.t1	MONOS_5309			TVAG_062530 TVAG_208580	HUMAN_Q9UM13	YEAST_P53068	DICDI_Q55ER5	BNAT000143	Guith1_158685	ARATH_Q9ZPW2	Ngru_XP_002678258.1	TRYB2_Q387U5	ALIM010886
APC/C - catalytic core	Apc11	J8273_3384					g14682	MONOS_7176			TVAG_169830 TVAG_389590	HUMAN_Q9NYG5	YEAST_Q12157	DICDI_Q54L48		Guith1_77645	ARATH_Q9M9L0		TRYB2_Q38C61	ALIM010083
APC/C - catalytic core	Ube2s	J8273_3394 J8273_4719	Cfrisia_4172				g5297.t1				TVAG_062270	HSAP004338		DICDI_Q54I43	BNAT008007	Guith1_101759	ARATH_Q9FF66	Ngru_XP_002679950.1	TRYB2_Q586X5	ALIM001896
APC/C - catalytic core	Ube2c											HUMAN_O00762	YEAST_P52492	DICDI_Q54XS6		Guith1_158551	ARATH_Q8L7T3 ARATH_Q9LJZ5	Ngru_XP_002681637.1	TRYB2_Q57YL0	ALIM010408
APC/C - co-activator	Cdh1											HUMAN_Q9UM11	YEAST_P53197	DICDI_Q54KM3	BNAT016488	Guith1_157545 Guith1_56821	ARATH_Q8L3Z8 ARATH_Q8VZS9 ARATH_Q8LPL5	Ngru_XP_002675230.1		ALIM006647
APC/C - co-activator	Cdc20	J8273_5849 J8273_2651	Cfrisia_3204 Cfrisia_378				g11820.t1 g9547.t1	MONOS_7504			TVAG_308130 TVAG_029400 TVAG_383790 TVAG_356520 TVAG_157930 TVAG_150930 TVAG_115690	HUMAN_Q12834 HUMAN_Q9UM11	YEAST_P26309 YEAST_P50082	DICDI_Q54MZ3	BNAT_CDC20_1 BNAT_CDC20_2	Guith1_102558	ARATH_Q9S7I8 ARATH_Q9SZA4 ARATH_Q3E906 ARATH_Q9S7H3 ARATH_Q4PSE4 ARATH_Q8VZS9 ARATH_Q8LPL5 ARATH_F4K5R6 ARATH_Q8L3Z8	Ngru_XP_002669852.1	TRYB2_Q57TW3	ALIM_CDC20
APC/C - substrates	Cyclin A	J8273_8618 J8273_6179 J8273_6047 J8273_7407 J8273_1830	Cfrisia_2054 Cfrisia_1927 Cfrisia_3431	GL50803_14488 GL50803_17505	GL50581_2486 GL50581_4341	GMRT_13296 GMRT_16281	g16771.t1 g10669.t1 g14529.t1 g10368.t1	MONOS_10707 MONOS_6377	SS50377_10503 SS50377_18168 SS50377_13524	TPC1_13947 TPC1_14178 TPC1_16079	TVAG_468150 TVAG488140 TVAG_309310 TVAG_266050 TVAG_187920 TVAG_494460 TVAG_478420	HUMAN_P78396 HUMAN_P20248	YEAST_P30283 YEAST_P32943	DICDI_Q1ZXI1	BNAT009204	Guith1_85274 Guith1_157506	ARATH_Q9C968 ARATH_Q38819 ARATH_Q9SA32 ARATH_Q147G5 ARATH_Q9C6A9 ARATH_Q3ECW2 ARATH_Q9FMH5 ARATH_A0MEB5 ARATH_Q9C6Y3 ARATH_Q9FVX0 ARATH_Q39071	Ngru_XP_002670419.1		ALIM002193 ALIM006762
APC/C - substrates	Cyclin B	J8273_6296 J8273_1565 J8273_0439 J8273_4907	Cfrisia_394 Cfrisia_4267 Cfrisia_3630	GL50803_3977 GL50803_17505	GL50581_2686 GL50581_4341	GMRT_15866	g10636.t1 g13042.t1 g9406.t1	MONOS_9461 MONOS_2812 MONOS_13012 MONOS_136	SS50377_18570	TPC1_16947 TPC1_13525	TVAG_121680 TVAG_129700 TVAG_372970 TVAG_344230 TVAG_335410 TVAG_371670 TVAG_048120	HUMAN_Q8WWL7 HUMAN_P14635 HUMAN_O95067		DICDI_P42524	BNAT009185	Guith1_140808 Guith1_97719	ARATH_Q9LM91 ARATH_Q39069 ARATH_P30183 ARATH_O48790 ARATH_Q9SFW6 ARATH_Q9LDM4 ARATH_Q39070 ARATH_Q39068	Ngru_XP_002680891.1 Ngru_XP_002670422.1 Ngru_XP_002673444.1 Ngru_XP_002668959.1 Ngru_XP_002670464.1	TRYB2_Q381B4	ALIM002802
Spindle Assembly Checkpoint-related	Mad1	J8273_2086 J8273_7409	Cfrisia_3621				g14009.t1 g4441.t1 g10852.t1					HUMAN_Q9Y6D9	YEAST_P40957	DICDI_Q54JX0	BNAT005073	Guith1_99263	ARATH_Q9LTY1	Ngru_XP_002668721.1_reannotated		ALIM004835
Spindle Assembly Checkpoint-related	Mad2	J8273_8123 J8273_5285 J8273_4277	Cfrisia_2890	GL50803_100955	GL50581_1926	GMRT_13620	g15216.t1	MONOS_7499	SS50377_14126			HUMAN_Q13257	YEAST_P40958	DICDI_Q556Y9	BNAT003549	Guith1_151073	ARATH_Q9LU93	Ngru_XP_002681479.1	TRYB2_Q57ZD6	ALIM007274
Spindle Assembly Checkpoint-related	MadBub	J8273_3529	Cfrisia_4643	GL50803_90575	GL50581_185	GMRT_14180	g12847.t1 g895.t1 g16659.t1	MONOS_4044	SS50377_13685	TPC1_12820	TVAG_347980 TVAG_353600	HUMAN_O43683 HUMAN_O60566	YEAST_P41695 YEAST_P47074	DICDI_Q54CV5	BNAT_MADBUB BNAT_MADBUB2	Guith1_75304 Guith1_51727	ARATH_F4IVI0 ARATH_O22806 ARATH_Q9FFG4	Ngru_XP_002677771.1 Ngru_XP_002683304.1		ALIM_MADBUB
Spindle Assembly Checkpoint-related	Mps1			GL50803_4405	GL50581_1151	GMRT_12782	g3803.t1	MONOS_4350 MONOS_4349	SS50377_12428	TPC1_16646	TVAG_267290 TVAG_335520	HUMAN_P33981	YEAST_P54199	DICDI_Q54UL8	BNAT_MPS1		ARATH_Q84VX4	Ngru_XP_002675359.1		ALIM_MPS1
Spindle Assembly Checkpoint-related	Plk	J8273_4523	Cfrisia_2484	GL50803_104150	GL50581_1588	GMRT_15630	g10345.t1 g7510.t1	MONOS_10113 MONOS_3181	SS50377_12466 SS50377_15115 SS50377_18549	TPC1_16389	TVAG_003370 TVAG_069810 TVAG_496190 TVAG_039910 TVAG_432460 TVAG_083120 TVAG_279730	HUMAN_Q9NYY3 HUMAN_Q9H4B4	YEAST_P32562	DICDI_Q86HN7	BNAT020918	Guith1_88322 Guith1_64205		Ngru_XP_002670439.1 Ngru_XP_002680772.1	TRYB2_Q57VI0 TRYB2_Q586I2	ALIM008516
Spindle Assembly Checkpoint-related	Bub3	J8273_3272	Cfrisia_4565	GL50803_102890	GL50581_2129	GMRT_12591	g1254.t1	MONOS_12132	SS50377_16222	TPC1_13999	TVAG_545690 TVAG_011560	HUMAN_O43684	YEAST_P26449	DICDI_Q54DM1	BNAT_BUB3	Guith1_62815	ARATH_Q9C701 ARATH_Q9LJN8	Ngru_XP_002681792.1		ALIM001980
Spindle Assembly Checkpoint-related	BugZ	J8273_4649 J8273_2109	Cfrisia_2825	GL50803_27699	de_novo_predicted		g6454.t1	MONOS_11368		TPC1_11840	TVAG_416930	HUMAN_O43670		DICDI_Q54GK4		Guith1_63305_reannotated	ARATH_Q9C5G0	Ngru_XP_002681647.1_reannotated		ALIM_BUGZ
Spindle Assembly Checkpoint-related	Zwint-1											HUMAN_O95229	YEAST_Q04431	DICDI_Q54K26	BNAT000895	Guith1_139774	ARATH_P92952 ARATH_A0A1I9LSY4	Ngru_XP_002676360.1		ALIM003288
Spindle Assembly Checkpoint-related	Knl1											HUMAN_Q8NG31	YEAST_P53148	DICDI_Q54R63	BNAT020125	Guith1_138687	ARATH_F4IV62	Ngru_XP_002682947.1		ALIM010538
Spindle Assembly Checkpoint-related	ZW10	J8273_5948	Cfrisia_4118									HUMAN_O43264	YEAST_P53847	DICDI_Q55CA1	BNAT014277	Guith1_100358	ARATH_O48626	Ngru_XP_002678118.1		ALIM007411
Spindle Assembly Checkpoint-related	Zwilch											HUMAN_Q9H900								ALIM008210
Spindle Assembly Checkpoint-related	Rod										TVAG_472120 TVAG_145290 TVAG_388170 TVAG_109160	HUMAN_P50748								ALIM000139
Spindle Assembly Checkpoint-related	Trip13	J8273_3375	Cfrisia_3480	GL50803_8524	GL50581_2014	GMRT_14962	g8700.t1	MONOS_2422	SS50377_15465		TVAG_077100	HUMAN_Q15645	YEAST_P38126	DICDI_Q54X96_reannotated	BNAT011538	Guith1_80745	ARATH_Q8H1F9	Ngru_XP_002669761.1	TRYB2_Q384B2	ALIM_TRIP13
Spindle Assembly Checkpoint-related	p31comet	J8273_7753	Cfrisia_4623	GL50803_14520	GL50581_3590	GMRT_12736		MONOS_11853	SS50377_14351			HUMAN_Q15013		DICDI_Q54LU9	BNAT010402	Guith1_153565	ARATH_de_novo_predicted	NGRU_p31 Ngru_de_novo_predicted		ALIM006058
