# Supplementary material for: Genomic analysis finds no evidence of canonical eukaryotic DNA processing complexes in a free-living protist
Source: Nat Commun. 2021 Oct 14;12:6003. doi: 10.1038/s41467-021-26077-2 (PMC8516963; doi:10.1038/s41467-021-26077-2)
Supplement: Supplementary file 8 — Supplementary Data 5 [file 41467_2021_26077_MOESM8_ESM.xlsx]

## Sheet: Supplementary Data 5
Supplementary Data 5 Lengths of Orc1-6, Cdc6 and Orc1/Cdc6-like proteins and domain architecture comparisons between metamonads and other eukaryotes.
Note: that the presence of '-' alone (without domains) means that no domain architecture could be reconstructed. *T. brucei Orc1
Taxa ->	S. cerevisiae			H. sapiens			A. thaliana			T. brucei			T. vaginalis			M. exilis			K. bialata			G. intestinalis A-50803			G. intestinalis B-50581			G. muris			S. salmonicida			Trepomonas sp. PC1
Protein	Accession	Size	Domain architecture	Accession	Size	Domain architecture	Accession	Size	Domain architecture	Accession	Size	Domain architecture	Accession	Size	Domain architecture	Accession	Size	Domain architecture	Accession	Size	Domain architecture	Accession	Size	Domain architecture	Accession	Size	Domain architecture	Accession	Size	Domain architecture	Accession	Size	Domain architecture	Accession	Size	Domain architecture
Cdc6	YEAST_P09119	513	-AAA+-Cdc6_C-	HUMAN_Q99741	560	-AAA_22-AAA_lid-Cdc6_C-	ARATH_O82387	539	-AAA_22-AAA_lid-Cdc6_C-				TVAG_467730	343	-AAA_22-
							ARATH_Q8W032	505	-AAA_22-AAA_lid-Cdc6_C-
Orc1	YEAST_P54784	914	-BAH-AAA+-AAA_lid_10-	HUMAN_Q13415	861	-BAH-AAA+-AAA_lid_10-Cdc6_C-	ARATH_Q710E8	809	-BAH-AAA+-AAA_lid_10-				TVAG_376490	593	-BAH-AAA+-AAA_lid_10-	MONOS_13325	841	-AAA_22-	g11477.t1	443	-AAA_22-
							ARATH_Q9SU24	813	-BAH-AAA+-AAA_lid_10-				TVAG_340580	605	-BAH-AAA+-AAA_lid_10-
Orc1/Cdc6-like clade1										TRYB2_Q384U5*	436	-AAA+-										GL50803_17103	372	-AAA_22-	GL50581_2939	372	-AAA_22-	GMRT_20170	347	-AAA_22-	SS50377_14956	280	-AAA_22-	TPC1_15738	310	-AAA_22-
										TRYB2_Q38FV5	602	-																GMRT_24689	347	-AAA_22-
Orc1/Cdc6-like clade2																			g413.t1	366	-AAA_22-	GL50803_8922	354	-AAA_22-	GL50581_419	354	-AAA_22-				SS50377_11306	291	-AAA_22-	TPC1_13901	245	-AAA_22-
Orc2	YEAST_P32833	620	-ORC2-	HUMAN_Q13416	578	-ORC2-	ARATH_Q38899	363	-ORC2-				TVAG_185790	323	-ORC2-	MONOS_2748	417	-ORC2-
Orc3	YEAST_P54790	616	-ORC3-ORC_WH_C-	HUMAN_Q9UBD5	711	-ORC3-ORC_WH_C-	ARATH_Q6E7H0	734	-ORC3-ORC_WH_C-				TVAG_256270	441	-ORC_WH_C-
													TVAG_486610	111	-ORC_WH_C-
Orc4	YEAST_P54791	529	-AAA_22-ORC4_C-	HUMAN_O43929	436	-AAA_16-ORC4_C-	ARATH_Q6EWX1	417	-AAA-ORC4_C-	TRYB2_Q388Q9	713	-	TVAG_365960	375	-				g2670.t1	364	-AAA_22-	GL50803_17291	463	-AAA_16-	GL50581_3450	464	-AAA_16-	GMRT_12048	424	-
Orc5	YEAST_P50874	479	-AAA_22-ORC5-	HUMAN_O43913	435	-AAA_16-ORC5_C-	ARATH_Q6EWX0	534	-ORC5_C-				TVAG_080150	368	-AAA+-ORC5_C-	MONOS_4655	494	-ORC5_C-	g11559.t1	283	-ORC5_C-
													TVAG_399280	368	-ORC5_C-
Orc6	YEAST_P38826	435	-ORC6-	HUMAN_Q9Y5N6	252	-ORC6-	ARATH_Q9ZVH3	284	-ORC6-
Domains were detetected with hmmer v3.1b2 and a cut-off evalue of 0.001
Domain name	Pfam accession
AAA+	PF00004
AAA_22	PF13401
AAA_16	PF13191
AAA_lid_10	PF17872
Cdc6_C	PF09079
BAH	PF01426
ORC2	PF04084
ORC3	PF07034
ORC_WH_C	PF18137
ORC4_C	PF14629
ORC5	PF14630
ORC6	PF05460
