# Supplementary material for: Genomic analysis finds no evidence of canonical eukaryotic DNA processing complexes in a free-living protist
Source: Nat Commun. 2021 Oct 14;12:6003. doi: 10.1038/s41467-021-26077-2 (PMC8516963; doi:10.1038/s41467-021-26077-2)
Supplement: Supplementary file 9 — Supplementary Data 6 [file 41467_2021_26077_MOESM9_ESM.xlsx]

## Sheet: Supplementary Data 7
Supplementary Data 6 Orc1, Cdc6 and Orc1/Cdc6-likeproteins. Information used in Supplementary Fig. 3 panels b and d. Sequences are available at doi:10.5061/dryad.wh70rxwnv
	Taxa	Group	Broad identifier	Size (amino acids)
Cdc6	A0A1D6G860 Zea mays	Other Eukaryotes	Plant	490
	A0A1D8PFB8 Candida albicans	Other Eukaryotes	Fungi	481
	Bigna1_142783 Bigelowiella natans	Protist	Rhizaria	505
	CEO98362.1 Plasmodiophora brassicae	Protist	Rhizaria	416
	Hguil170307_2098 Hanseniaspora guilliermondii	Other Eukaryotes	Fungi	510
	Hosm_3004 Hanseniaspora osmophila	Other Eukaryotes	Fungi	705
	I1KYU8 Glycine max	Other Eukaryotes	Plant	472
	KAF2075139.1 Polysphondylium violaceum	Protist	Amoebozoa	409
	O82387 Arabidopsis thaliana	Other Eukaryotes	Plant	539
	O89033 Mus musculus	Other Eukaryotes	Metazoa	562
	P09119 Saccaromyces cerevisiae	Other Eukaryotes	Fungi	513
	Q552L8 Dictyostelium discoideum	Protist	Amoebozoa	440
	Q8W032 Arabidopsis thaliana	Other Eukaryotes	Plant	505
	Q99741 Homo sapiens	Other Eukaryotes	Metazoa	560
	Q9VSM9 Drosophila melanogaster	Other Eukaryotes	Metazoa	662
	W5N7U1 Lepisosteus oculatus	Other Eukaryotes	Metazoa	558
	XP_005714859.1 Chondrus crispus	Protist	Rhodophyta	439
	XP_020429519.1 Heterostelium album	Protist	Amoebozoa	423
Orc1	A0BMS0 Paramecium tetraurelia	Protist	Alveolata	643
	A7STK3 Nematostella vectensis	Other Eukaryotes	Metazoa	426
	Alin_57297 Aurantiochytrium limacinum	Protist	Stramenopile	316
	ANDGO_06538.mRNA.1 Andalucia godoyi	Protist	Jakobida	822
	Bigna1 56515 Bigelowiella natans	Protist	Rhizaria	473
	CEP01004.1 Plasmodiophora brassicae	Other Eukaryotes	Rhizaria	732
	g11477.t1 Kipferlia bialata	Protist	Metamonada	443
	GBG30424.1 Hondaea fermentalgiana	Protist	Stramenopile	704
	Guith1_133190 Guillardia theta	Protist	Chryptophyceae	516
	Hguil170307_4293 Hanseniaspora guilliermondii	Other Eukaryotes	Fungi	889
	Hosm_1137 Hanseniaspora osmophila	Other Eukaryotes	Fungi	999
	I1M507 Glycine max	Other Eukaryotes	Plant	851
	KAA0150953.1 Cafeteria roenbergensis	Protist	Stramenopile	475
	KAF2072672.1 Polysphondylium violaceum	Protist	Amoebozoa	561
	KAF4742590.1 Perkinsus olseni	Protist	Alveolata	567
	KOO21425.1 Chrysochromulina tobinii	Protist	Haptista	631
	KYR01552.1 Tieghemostelium lacteum	Protist	Amoebozoa	647
	MONOS_13325 Monocercomonoides exilis	Protist	Metamonada	841
	O16810 Drosophila melanogaster	Other Eukaryotes	Metazoa	924
	OAO15076.1 Blastocystis sp ST1	Protist	Stramenopile	687
	OAO16216.1 Blastocystis sp ST1	Protist	Stramenopile	594
	P54784 Saccharomyces cerevisiae	Other Eukaryotes	Fungi	914
	Q13415 Homo sapiens	Other Eukaryotes	Metazoa	861
	Q384U5 Trypanosoma brucei	Protist	Kinetoplastea	436
	Q4WT33 Neosartorya fumigata	Other Eukaryotes	Fungi	789
	Q54RM2 Dictyostelium discoideum	Protist	Amoebozoa	631
	Q5ZMC5 Gallus gallus	Other Eukaryotes	Metazoa	858
	Q710E8 Arabidopsis thaliana	Other Eukaryotes	Plant	809
	Q8I615 Plasmodium falciparum	Protist	Alveolata	1189
	Q9SU24 Arabidopsis thaliana	Other Eukaryotes	Plant	813
	SOV80477.1 Plasmodium reichenowi	Protist	Alveolata	1198
	TVAG_340580 Trichomonas vaginalis	Protist	Metamonada	605
	TVAG_376490 Trichomonas vaginalis	Protist	Metamonada	593
	XP_002675235.1 Naegleria gruberi	Protist	Heterolobosea	508
	XP_005764548.1 Emiliania huxleyi	Protist	Haptista	734
	XP_020430126.1 Heterostelium album	Protist	Amoebozoa	601
Orc1/Cdc6-like	Alin_39330 Aurantiochytrium limacinum	Protist	Stramenopile	509
	ANDGO_07182.mRNA.1 Andalucia godoyi	Protist	Jakobida	504
	DHA2_152285_t26_1 Giardia intestinalis	Protist	Metamonada	354
	DHA2_17103_t26_1 Giardia intestinalis	Protist	Metamonada	372
	EJK64001.1 Thalassiosira oceanica	Protist	Stramenopile	894
	g413.t1 Kipferlia bialata	Protist	Metamonada	366
	GBG31395.1 Hondaea fermentalgiana	Protist	Stramenopile	521
	GL50581_2939 Giardia intestinalis	Protist	Metamonada	372
	GL50581_419 Giardia intestinalis	Protist	Metamonada	354
	GL50803_17103 Giardia intestinalis	Protist	Metamonada	372
	GL50803_8922 Giardia intestinalis	Protist	Metamonada	354
	GLP15_1399_t26_1 Giardia intestinalis	Protist	Metamonada	372
	GLP15_1899_t26_1 Giardia intestinalis	Protist	Metamonada	355
	GMRT_20170 Giardia muris	Protist	Metamonada	347
	GMRT_24689 Giardia muris	Protist	Metamonada	347
	GSB_17103_t26_1 Giardia intestinalis	Protist	Metamonada	372
	Guith1_101641 Guillardia theta	Protist	Chryptophyceae	472
	KUF86884.1 Phytophthora nicotianae	Protist	Stramenopile	1203
	OHT03277.1 Tritrichomonas foetus	Protist	Metamonada	534
	OHT04552.1 Tritrichomonas foetus	Protist	Metamonada	220
	POM76011.1 Phytophthora palmivora	Protist	Stramenopile	1225
	Q38FV5 Trypanosoma brucei	Protist	Kinetoplastea	602
	SS50377_11306 Spironucleus salmonicida	Protist	Metamonada	291
	SS50377_14956 Spironucleus salmonicida	Protist	Metamonada	280
	TPC1_13901 Trepomonas sp	Protist	Metamonada	245
	TPC1_15738 Trepomonas sp	Protist	Metamonada	310
	TVAG_467730 Trichomonas vaginalis	Protist	Metamonada	343
